# Supplementary material for: Gait-phase specific transverse-plane momenta generation during pre-planned and late-cued 90 degree turns while walking
Source: Sci Rep. 2023 Apr 26;13:6846. doi: 10.1038/s41598-023-33667-1 (PMC10133231; doi:10.1038/s41598-023-33667-1)
Supplement: Supplementary file 1 — Supplementary Information 1. [file 41598_2023_33667_MOESM1_ESM.xlsx]

## Sheet: Subject-level data
Supplemental Document 1 Table 1: Data about each participant (height, mass, gender)
Subject	Height (m)	Mass (kg)	Gender
1	1.75	67.92	f
2	1.732	59.66	f
3	1.751	78.79	m
4	1.757	73.55	f
5	1.71	58.52	m
6	1.767	74.72	m
7	1.68	74.13	m
8	2.05	109.9	m
9	1.873	92.84	m
10	1.809	69.87	m

## Sheet: Trial-level data
Supplemental Document 1 Table 2: Average gait speed per trial
Subject Codename	Trial_Type_Task	Trial	Average Gait Speed (m/s)
1	Straight Line Gait	1	1.5941
1	Straight Line Gait	2	1.66714
1	Straight Line Gait	3	1.64131
1	Straight Line Gait	4	1.70094
1	Straight Line Gait	5	1.60283
1	Straight Line Gait	6
1	Straight Line Gait	7
1	Straight Line Gait	8
1	Straight Line Gait	9
1	Straight Line Gait	10
1	TWW Late-cued	1	0.700219
1	TWW Late-cued	2	0.80674
1	TWW Late-cued	3	0.949241
1	TWW Late-cued	4	0.842252
1	TWW Late-cued	5	0.684529
1	TWW Late-cued	6	0.793857
1	TWW Late-cued	7	0.759371
1	TWW Late-cued	8	0.815244
1	TWW Late-cued	9	0.601004
1	TWW Late-cued	10	0.881793
1	TWW Pre-planned	1	1.36827
1	TWW Pre-planned	2	1.36585
1	TWW Pre-planned	3	1.32948
1	TWW Pre-planned	4	1.36135
1	TWW Pre-planned	5	1.39354
1	TWW Pre-planned	6	1.38186
1	TWW Pre-planned	7	1.4132
1	TWW Pre-planned	8	1.37686
1	TWW Pre-planned	9	1.35471
1	TWW Pre-planned	10	1.37388
2	Straight Line Gait	1	1.44298
2	Straight Line Gait	2	1.54249
2	Straight Line Gait	3	1.46173
2	Straight Line Gait	4	1.42391
2	Straight Line Gait	5	1.51579
2	Straight Line Gait	6
2	Straight Line Gait	7
2	Straight Line Gait	8
2	Straight Line Gait	9
2	Straight Line Gait	10
2	TWW Late-cued	1	0.935773
2	TWW Late-cued	2	0.931716
2	TWW Late-cued	3	0.93112
2	TWW Late-cued	4	0.709739
2	TWW Late-cued	5	0.907088
2	TWW Late-cued	6	0.855819
2	TWW Late-cued	7	0.936403
2	TWW Late-cued	8	0.859991
2	TWW Late-cued	9	0.789592
2	TWW Late-cued	10
2	TWW Pre-planned	1	1.22235
2	TWW Pre-planned	2	1.18487
2	TWW Pre-planned	3	1.13018
2	TWW Pre-planned	4	1.17372
2	TWW Pre-planned	5	1.15875
2	TWW Pre-planned	6	1.08086
2	TWW Pre-planned	7	1.07951
2	TWW Pre-planned	8	1.15767
2	TWW Pre-planned	9	1.09732
2	TWW Pre-planned	10	1.14003
3	Straight Line Gait	1	1.30221
3	Straight Line Gait	2	1.29232
3	Straight Line Gait	3	1.21994
3	Straight Line Gait	4	1.20947
3	Straight Line Gait	5	1.26731
3	Straight Line Gait	6
3	Straight Line Gait	7
3	Straight Line Gait	8
3	Straight Line Gait	9
3	Straight Line Gait	10
3	TWW Late-cued	1	0.937927
3	TWW Late-cued	2	0.916177
3	TWW Late-cued	3	0.974841
3	TWW Late-cued	4	0.954704
3	TWW Late-cued	5	0.78794
3	TWW Late-cued	6	0.828658
3	TWW Late-cued	7	0.730448
3	TWW Late-cued	8	0.807917
3	TWW Late-cued	9	0.723195
3	TWW Late-cued	10	0.844568
3	TWW Pre-planned	1	1.28185
3	TWW Pre-planned	2	1.20183
3	TWW Pre-planned	3	1.23
3	TWW Pre-planned	4	1.22894
3	TWW Pre-planned	5	1.16748
3	TWW Pre-planned	6	1.16146
3	TWW Pre-planned	7	1.29035
3	TWW Pre-planned	8	1.21189
3	TWW Pre-planned	9	1.21649
3	TWW Pre-planned	10	1.23196
4	Straight Line Gait	1	1.01017
4	Straight Line Gait	2	1.06396
4	Straight Line Gait	3	1.10892
4	Straight Line Gait	4	1.09899
4	Straight Line Gait	5	1.05622
4	Straight Line Gait	6
4	Straight Line Gait	7
4	Straight Line Gait	8
4	Straight Line Gait	9
4	Straight Line Gait	10
4	TWW Late-cued	1	0.773817
4	TWW Late-cued	2	0.695218
4	TWW Late-cued	3	0.651426
4	TWW Late-cued	4	0.764644
4	TWW Late-cued	5	0.732083
4	TWW Late-cued	6	0.744033
4	TWW Late-cued	7	0.815388
4	TWW Late-cued	8	0.785266
4	TWW Late-cued	9	0.747543
4	TWW Late-cued	10	0.785245
4	TWW Pre-planned	1	0.897457
4	TWW Pre-planned	2	0.927168
4	TWW Pre-planned	3	0.910575
4	TWW Pre-planned	4	0.837795
4	TWW Pre-planned	5	0.852715
4	TWW Pre-planned	6	0.845187
4	TWW Pre-planned	7	0.870515
4	TWW Pre-planned	8	0.856235
4	TWW Pre-planned	9	0.88073
4	TWW Pre-planned	10	0.874256
5	Straight Line Gait	1	1.07444
5	Straight Line Gait	2	1.08547
5	Straight Line Gait	3	1.11248
5	Straight Line Gait	4	1.08764
5	Straight Line Gait	5	1.18076
5	Straight Line Gait	6
5	Straight Line Gait	7
5	Straight Line Gait	8
5	Straight Line Gait	9
5	Straight Line Gait	10
5	TWW Late-cued	1	0.874938
5	TWW Late-cued	2	0.794978
5	TWW Late-cued	3	0.723458
5	TWW Late-cued	4	0.79689
5	TWW Late-cued	5	0.853072
5	TWW Late-cued	6	0.85718
5	TWW Late-cued	7	0.747661
5	TWW Late-cued	8	0.830215
5	TWW Late-cued	9	0.825402
5	TWW Late-cued	10	0.839908
5	TWW Pre-planned	1	0.898121
5	TWW Pre-planned	2	0.949788
5	TWW Pre-planned	3	0.961447
5	TWW Pre-planned	4	1.0199
5	TWW Pre-planned	5	0.97131
5	TWW Pre-planned	6	0.946031
5	TWW Pre-planned	7	1.02247
5	TWW Pre-planned	8	0.917025
5	TWW Pre-planned	9
5	TWW Pre-planned	10
6	Straight Line Gait	1	1.31871
6	Straight Line Gait	2	1.40045
6	Straight Line Gait	3	1.3779
6	Straight Line Gait	4	1.34337
6	Straight Line Gait	5
6	Straight Line Gait	6
6	Straight Line Gait	7
6	Straight Line Gait	8
6	Straight Line Gait	9
6	Straight Line Gait	10
6	TWW Late-cued	1	1.00179
6	TWW Late-cued	2	0.944375
6	TWW Late-cued	3	0.967058
6	TWW Late-cued	4	0.996935
6	TWW Late-cued	5	0.982827
6	TWW Late-cued	6	0.835478
6	TWW Late-cued	7	0.826761
6	TWW Late-cued	8	0.837618
6	TWW Late-cued	9	0.887435
6	TWW Late-cued	10	0.92751
6	TWW Pre-planned	1	1.21007
6	TWW Pre-planned	2	1.20313
6	TWW Pre-planned	3	1.24475
6	TWW Pre-planned	4	1.27731
6	TWW Pre-planned	5	1.30306
6	TWW Pre-planned	6	1.23763
6	TWW Pre-planned	7	1.17021
6	TWW Pre-planned	8	1.28872
6	TWW Pre-planned	9	1.2457
6	TWW Pre-planned	10	1.15891
7	Straight Line Gait	1	1.21246
7	Straight Line Gait	2	1.15638
7	Straight Line Gait	3	1.08119
7	Straight Line Gait	4	1.08725
7	Straight Line Gait	5	1.12201
7	Straight Line Gait	6
7	Straight Line Gait	7
7	Straight Line Gait	8
7	Straight Line Gait	9
7	Straight Line Gait	10
7	TWW Late-cued	1	0.867405
7	TWW Late-cued	2	0.855745
7	TWW Late-cued	3	0.843817
7	TWW Late-cued	4	0.745676
7	TWW Late-cued	5	0.579067
7	TWW Late-cued	6	0.900569
7	TWW Late-cued	7	0.84166
7	TWW Late-cued	8	0.869364
7	TWW Late-cued	9	0.874112
7	TWW Late-cued	10	0.865253
7	TWW Pre-planned	1	0.985458
7	TWW Pre-planned	2	0.996795
7	TWW Pre-planned	3	1.00843
7	TWW Pre-planned	4	0.914002
7	TWW Pre-planned	5	0.99737
7	TWW Pre-planned	6	0.97554
7	TWW Pre-planned	7	0.991454
7	TWW Pre-planned	8	0.97606
7	TWW Pre-planned	9	0.963955
7	TWW Pre-planned	10	1.06808
8	Straight Line Gait	1	1.33672
8	Straight Line Gait	2	1.32207
8	Straight Line Gait	3	1.38451
8	Straight Line Gait	4	1.41934
8	Straight Line Gait	5	1.40886
8	Straight Line Gait	6
8	Straight Line Gait	7
8	Straight Line Gait	8
8	Straight Line Gait	9
8	Straight Line Gait	10
8	TWW Late-cued	1	1.08281
8	TWW Late-cued	2	1.08711
8	TWW Late-cued	3	1.14355
8	TWW Late-cued	4	1.10804
8	TWW Late-cued	5	1.05054
8	TWW Late-cued	6	1.12724
8	TWW Late-cued	7	1.10102
8	TWW Late-cued	8	1.06168
8	TWW Late-cued	9	1.10923
8	TWW Late-cued	10	1.02933
8	TWW Pre-planned	1	1.33552
8	TWW Pre-planned	2	1.3111
8	TWW Pre-planned	3	1.28751
8	TWW Pre-planned	4	1.38847
8	TWW Pre-planned	5	1.45757
8	TWW Pre-planned	6	1.33077
8	TWW Pre-planned	7	1.35853
8	TWW Pre-planned	8	1.3685
8	TWW Pre-planned	9	1.40045
8	TWW Pre-planned	10	1.40371
9	Straight Line Gait	1	1.42133
9	Straight Line Gait	2	1.44556
9	Straight Line Gait	3	1.44893
9	Straight Line Gait	4	1.40809
9	Straight Line Gait	5
9	Straight Line Gait	6
9	Straight Line Gait	7
9	Straight Line Gait	8
9	Straight Line Gait	9
9	Straight Line Gait	10
9	TWW Late-cued	1	1.01455
9	TWW Late-cued	2	0.961343
9	TWW Late-cued	3	1.0346
9	TWW Late-cued	4	1.02104
9	TWW Late-cued	5	1.08993
9	TWW Late-cued	6	1.02254
9	TWW Late-cued	7	1.1043
9	TWW Late-cued	8	0.986997
9	TWW Late-cued	9	1.04181
9	TWW Late-cued	10
9	TWW Pre-planned	1	1.21754
9	TWW Pre-planned	2	1.13831
9	TWW Pre-planned	3	1.21394
9	TWW Pre-planned	4	1.14187
9	TWW Pre-planned	5	1.25121
9	TWW Pre-planned	6	1.19458
9	TWW Pre-planned	7	1.27391
9	TWW Pre-planned	8	1.28524
9	TWW Pre-planned	9	1.44433
9	TWW Pre-planned	10	1.32808
10	Straight Line Gait	1	1.24401
10	Straight Line Gait	2	1.32096
10	Straight Line Gait	3	1.27758
10	Straight Line Gait	4	1.27413
10	Straight Line Gait	5	1.26714
10	Straight Line Gait	6
10	Straight Line Gait	7
10	Straight Line Gait	8
10	Straight Line Gait	9
10	Straight Line Gait	10
10	TWW Late-cued	1	0.932681
10	TWW Late-cued	2	0.976634
10	TWW Late-cued	3	0.8948
10	TWW Late-cued	4	0.974894
10	TWW Late-cued	5	0.911524
10	TWW Late-cued	6	0.927057
10	TWW Late-cued	7	0.963457
10	TWW Late-cued	8	0.944817
10	TWW Late-cued	9	0.943553
10	TWW Late-cued	10	0.968292
10	TWW Pre-planned	1	1.04155
10	TWW Pre-planned	2	1.06478
10	TWW Pre-planned	3	1.05829
10	TWW Pre-planned	4	1.09726
10	TWW Pre-planned	5	1.03695
10	TWW Pre-planned	6	1.05423
10	TWW Pre-planned	7	1.04056
10	TWW Pre-planned	8	1.07689
10	TWW Pre-planned	9	1.09329
10	TWW Pre-planned	10	1.0435

## Sheet: Gait phase level data
Supplemental Document 1 Table 3: All data needed for re-analysis. Gait-phase-level data including the four variables of interest (in blue text). Additional measurements are included for convenience.
Subject Number	Task	Gait Phases	Trial	Delta Hz (Nms)	Average Mz (Nm)	Delta Px (kg*m/s)	Average Fx (N)	Average Acceleration X (m/s^2)	Delta Velocity X (m/s)	Average mass-normalized Moment Z ((N*m)/kg)	Delta Hz (unitless)	Average Velocity X (m/s)	Average Px (kg*m/s)	Average Hz ((kg*m^2)/s)	Average Hz (unitless)	Turn Strategy (Step/Spin)	Number_of_Occurences_of_Gait_Phases_per_Trial	Average_Gait_Phase_Duration (seconds)	TBCM_Horizontal_Resultant_Average_Speed_Per_Gait_Phase (m/s)
1	Straight Line Gait	LeftDoubleSupport	1	2.37297	15.4375	-0.530881	-4.84819	-0.0713835	-0.00781655	0.227297	0.00482003	-0.11091	-7.53272	0.927811	0.00188459		3	0.155	1.7655
1	Straight Line Gait	LeftDoubleSupport	2	2.17699	14.4872	-0.688446	-5.69049	-0.0837853	-0.0101365	0.213306	0.00442194	-0.0929404	-6.31229	0.916337	0.00186129		3	0.151667	1.83162
1	Straight Line Gait	LeftDoubleSupport	3	2.06369	13.7353	-0.661114	-5.31558	-0.0782652	-0.00973407	0.202234	0.00419182	-0.0804081	-5.46112	0.886391	0.00180046		3	0.151667	1.79723
1	Straight Line Gait	LeftDoubleSupport	4	2.13819	14.7023	0.488394	1.60165	0.0235823	0.00719099	0.216473	0.00434314	-0.121803	-8.27256	0.947712	0.00192501		3	0.146667	1.87387
1	Straight Line Gait	LeftDoubleSupport	5	2.23535	14.088	-1.14096	-8.24648	-0.121419	-0.0167992	0.207427	0.0045405	-0.130771	-8.88165	0.85597	0.00173867		3	0.16	1.74918
1	Straight Line Gait	LeftDoubleSupport	6
1	Straight Line Gait	LeftDoubleSupport	7
1	Straight Line Gait	LeftDoubleSupport	8
1	Straight Line Gait	LeftDoubleSupport	9
1	Straight Line Gait	LeftDoubleSupport	10
1	Straight Line Gait	LeftSingleSupport	1	-1.48038	-3.75722	10.5357	28.3522	0.417451	0.155125	-0.0553203	-0.00300698	-0.0339367	-2.30489	1.79098	0.00363789		3	0.371667	1.50119
1	Straight Line Gait	LeftSingleSupport	2	-1.45017	-3.74991	10.0791	27.4083	0.403552	0.148402	-0.0552128	-0.00294561	-0.0229721	-1.56021	1.65776	0.00336728		3	0.366667	1.57355
1	Straight Line Gait	LeftSingleSupport	3	-1.42777	-3.69054	10.3256	28.0344	0.412771	0.152032	-0.0543386	-0.00290011	-0.0127474	-0.865773	1.58926	0.00322813		3	0.366667	1.55788
1	Straight Line Gait	LeftSingleSupport	4	-1.43552	-3.77504	10.7782	29.687	0.437103	0.158695	-0.0555827	-0.00291586	-0.0391011	-2.65565	1.65864	0.00336907		3	0.36	1.60992
1	Straight Line Gait	LeftSingleSupport	5	-1.38948	-3.59917	11.6847	31.8457	0.468887	0.172042	-0.0529932	-0.00282234	-0.0471421	-3.20178	1.58901	0.00322763		3	0.366667	1.52156
1	Straight Line Gait	LeftSingleSupport	6
1	Straight Line Gait	LeftSingleSupport	7
1	Straight Line Gait	LeftSingleSupport	8
1	Straight Line Gait	LeftSingleSupport	9
1	Straight Line Gait	LeftSingleSupport	10
1	Straight Line Gait	RightDoubleSupport	1	-2.68713	-16.5831	1.60036	10.7687	0.158556	0.0235633	-0.244165	-0.00545816	0.0606505	4.11923	-0.594081	-0.00120671		3	0.16	1.73721
1	Straight Line Gait	RightDoubleSupport	2	-2.46404	-15.6476	1.94685	13.674	0.201333	0.0286649	-0.230391	-0.00500501	0.106114	7.20703	-0.607392	-0.00123375		3	0.155	1.83612
1	Straight Line Gait	RightDoubleSupport	3	-2.35897	-14.6966	1.01142	7.49962	0.110422	0.0148918	-0.216389	-0.0047916	0.109685	7.44955	-0.551865	-0.00112096		3	0.158333	1.80072
1	Straight Line Gait	RightDoubleSupport	4	-2.48084	-16.0143	1.40914	9.53301	0.140361	0.0207478	-0.235791	-0.00503914	0.0648737	4.40606	-0.569715	-0.00115722		3	0.151667	1.86747
1	Straight Line Gait	RightDoubleSupport	5	-2.51022	-15.9792	0.887501	6.44912	0.0949552	0.0130673	-0.235274	-0.00509882	0.0361724	2.45674	-0.599037	-0.00121678		3	0.155	1.76731
1	Straight Line Gait	RightDoubleSupport	6
1	Straight Line Gait	RightDoubleSupport	7
1	Straight Line Gait	RightDoubleSupport	8
1	Straight Line Gait	RightDoubleSupport	9
1	Straight Line Gait	RightDoubleSupport	10
1	Straight Line Gait	RightSingleSupport	1	1.76587	4.48143	-10.781	-29.4711	-0.433924	-0.158736	0.0659834	0.00358688	0.000343093	0.0233021	-1.87018	-0.00379876		3	0.363333	1.55339
1	Straight Line Gait	RightSingleSupport	2	1.76045	4.49706	-12.6622	-34.929	-0.514286	-0.186435	0.0662136	0.00357587	0.0263693	1.79094	-1.77247	-0.00360027		3	0.361667	1.62086
1	Straight Line Gait	RightSingleSupport	3	1.68807	4.27929	-11.9063	-32.6314	-0.480456	-0.175306	0.0630072	0.00342886	0.0350407	2.37988	-1.65174	-0.00335505		3	0.365	1.59136
1	Straight Line Gait	RightSingleSupport	4	1.80944	4.69086	-12.3513	-34.6294	-0.509875	-0.181858	0.069067	0.00367537	-0.00671517	-0.456078	-1.74714	-0.00354884		3	0.355	1.6509
1	Straight Line Gait	RightSingleSupport	5	1.65146	4.24417	-10.136	-28.0486	-0.412981	-0.14924	0.06249	0.00335448	-0.022124	-1.50261	-1.7575	-0.00356987		3	0.36	1.54979
1	Straight Line Gait	RightSingleSupport	6
1	Straight Line Gait	RightSingleSupport	7
1	Straight Line Gait	RightSingleSupport	8
1	Straight Line Gait	RightSingleSupport	9
1	Straight Line Gait	RightSingleSupport	10
1	TWW Late-cued	LeftDoubleSupport	1	1.19955	8.75592	0.83914	2.6383	0.0388457	0.0123553	0.12892	0.00243656	-0.276614	-18.7869	0.817522	0.00166057	Step	1	0.135	1.17382
1	TWW Late-cued	LeftDoubleSupport	2	2.04892	11.0767	-16.5899	-89.8987	-1.32364	-0.244265	0.16309	0.00416181	-0.751539	-51.0427	1.62173	0.0032941	Step	1	0.185	0.790477
1	TWW Late-cued	LeftDoubleSupport	3	2.56397	11.8924	-20.7218	-96.9856	-1.42799	-0.305102	0.1751	0.005208	-0.726983	-49.3749	1.3833	0.00280979	Spin	1	0.215	0.970831
1	TWW Late-cued	LeftDoubleSupport	4	1.88506	9.41752	-18.0629	-92.1937	-1.35744	-0.265953	0.138661	0.00382899	-0.984502	-66.865	1.93974	0.00394005	Step	1	0.2	0.994795
1	TWW Late-cued	LeftDoubleSupport	5	1.7237	9.26234	-0.813572	-6.09219	-0.0896998	-0.0119788	0.136376	0.00350122	-0.154044	-10.4623	0.757153	0.00153795	Spin	1	0.185	1.20016
1	TWW Late-cued	LeftDoubleSupport	6	2.51909	10.2285	-19.6081	-81.2474	-1.19627	-0.288705	0.150602	0.00511684	-0.872752	-59.2752	1.39085	0.00282513	Step	1	0.245	0.876572
1	TWW Late-cued	LeftDoubleSupport	7	1.99428	9.32149	-20.1379	-94.5855	-1.39265	-0.296505	0.137247	0.00405083	-0.851002	-57.7979	1.75369	0.00356213	Step	1	0.215	0.852372
1	TWW Late-cued	LeftDoubleSupport	8	1.57526	7.41728	-17.1638	-59.3601	-0.874003	-0.252715	0.10921	0.00319971	-0.667831	-45.3574	1.32754	0.00269653	Spin	1	0.2075	1.1338
1	TWW Late-cued	LeftDoubleSupport	9	1.11293	8.31834	0.0409928	-1.80484	-0.0265741	0.000603567	0.122477	0.00226061	-0.157758	-10.7145	1.13058	0.00229647	Spin	1	0.14	0.885756
1	TWW Late-cued	LeftDoubleSupport	10	1.87663	10.4853	-19.7421	-111.019	-1.63462	-0.290678	0.154383	0.00381186	-0.975267	-66.2377	1.74492	0.00354431	Step	1	0.18	1.01226
1	TWW Late-cued	LeftSingleSupport	1	-1.32503	-4.86852	11.3386	44.3752	0.653369	0.166947	-0.0716829	-0.00269142	-0.143725	-9.76145	1.30047	0.00264155	Step	1	0.25	0.675079
1	TWW Late-cued	LeftSingleSupport	2	-1.61209	-3.92941	-20.7552	-50.7783	-0.747647	-0.305594	-0.0578556	-0.00327451	-0.912391	-61.9674	2.20034	0.00446938	Step	1	0.395	0.920517
1	TWW Late-cued	LeftSingleSupport	3	-1.26868	-2.80118	-22.5975	-52.2353	-0.769099	-0.33272	-0.0412438	-0.00257697	-0.92626	-62.9093	2.56207	0.00520413	Spin	1	0.42	1.02144
1	TWW Late-cued	LeftSingleSupport	4	-1.93505	-4.67522	-15.0375	-35.6113	-0.524331	-0.221408	-0.0688368	-0.00393052	-1.05682	-71.7763	2.43487	0.00494576	Step	1	0.4	1.06405
1	TWW Late-cued	LeftSingleSupport	5	-1.28893	-4.1014	8.3453	28.0866	0.413539	0.122874	-0.060388	-0.00261811	-0.0663071	-4.50342	1.49223	0.00303105	Spin	1	0.29	0.730328
1	TWW Late-cued	LeftSingleSupport	6	-1.3597	-3.01266	-16.242	-36.2075	-0.53311	-0.239143	-0.0443576	-0.00276186	-0.956416	-64.9574	2.44229	0.00496084	Step	1	0.425	0.959973
1	TWW Late-cued	LeftSingleSupport	7	-1.7236	-4.23853	-16.8867	-41.4696	-0.610587	-0.248635	-0.0624069	-0.00350101	-0.985178	-66.9108	2.37356	0.00482123	Step	1	0.39	0.986403
1	TWW Late-cued	LeftSingleSupport	8	-1.52768	-3.9289	-4.81367	0.330497	0.00486614	-0.0708752	-0.0578481	-0.00310307	-0.70492	-47.8765	1.82913	0.00371537	Spin	1	0.335	0.970255
1	TWW Late-cued	LeftSingleSupport	9	-1.5294	-6.04863	7.62443	31.0547	0.457241	0.11226	-0.0890584	-0.00310656	-0.0652936	-4.43458	1.09312	0.00222036	Spin	1	0.245	0.555086
1	TWW Late-cued	LeftSingleSupport	10	-1.99681	-4.8354	-17.4783	-42.1087	-0.619998	-0.257346	-0.0711952	-0.00405598	-1.07971	-73.3309	2.19239	0.00445323	Step	1	0.395	1.09361
1	TWW Late-cued	RightDoubleSupport	1	-0.0486291	-1.46101	-5.98859	-47.8191	-0.704076	-0.0881744	-0.0215115	-9.87765e-05	-0.0798048	-5.42015	-0.0548138	-0.000111339	Step	1	0.105	0.445648
1	TWW Late-cued	RightDoubleSupport	2	-1.04453	-5.20266	-5.28337	-24.8247	-0.365513	-0.0777909	-0.0766026	-0.00212166	-0.00555638	-0.377376	0.183576	0.000372884	Step	1	0.2	0.949986
1	TWW Late-cued	RightDoubleSupport	3	-1.3725	-6.9057	-1.78666	-8.09075	-0.119126	-0.0263064	-0.101678	-0.00278785	0.0703126	4.77546	0.00741255	1.50565e-05	Spin	1	0.195	1.31045
1	TWW Late-cued	RightDoubleSupport	4	-0.623001	-3.81757	-8.45939	-51.7962	-0.762633	-0.124554	-0.0562088	-0.00126545	-0.00289022	-0.196296	0.192727	0.000391472	Step	1	0.16	1.00615
1	TWW Late-cued	RightDoubleSupport	5	0.19795	0.679025	-4.17291	-26.9108	-0.396227	-0.0614408	0.00999778	0.000402081	-0.0141776	-0.962911	0.177857	0.000361267	Spin	1	0.135	0.439907
1	TWW Late-cued	RightDoubleSupport	6	-1.10961	-4.89798	-4.44262	-18.7699	-0.276362	-0.065412	-0.0721165	-0.00225386	0.0682899	4.63808	0.256314	0.00052063	Step	1	0.225	1.13939
1	TWW Late-cued	RightDoubleSupport	7	-0.81757	-4.38995	-3.76945	-19.5873	-0.288398	-0.0555004	-0.0646364	-0.00166067	0.0438881	2.98077	0.169946	0.000345199	Step	1	0.185	1.00041
1	TWW Late-cued	RightDoubleSupport	8	-0.0753935	-1.27811	-1.75813	-10.4411	-0.153732	-0.0258863	-0.0188185	-0.000153141	0.0630101	4.27949	0.410838	0.000834504	Spin	1	0.115	0.214461
1	TWW Late-cued	RightDoubleSupport	9	0.00511351	-0.996267	-3.64527	-44.9357	-0.661621	-0.053672	-0.0146688	1.03867e-05	-0.0402628	-2.73455	-0.0743952	-0.000151113	Spin	1	0.07	0.451902
1	TWW Late-cued	RightDoubleSupport	10	-0.503967	-3.78695	-7.21022	-49.0443	-0.722116	-0.106161	-0.0557581	-0.00102367	-0.00381497	-0.259103	0.0818854	0.000166327	Step	1	0.14	0.841901
1	TWW Late-cued	RightSingleSupport	1	0.391878	1.21128	-53.9019	-155.346	-2.28727	-0.793637	0.0178346	0.000795993	-0.548759	-37.2703	0.430704	0.000874855	Step	1	0.34	0.605503
1	TWW Late-cued	RightSingleSupport	2	0.968803	2.33906	-35.5244	-87.2467	-1.2846	-0.523052	0.0344397	0.00196786	-0.302181	-20.5234	0.119035	0.000241787	Step	1	0.4	0.625953
1	TWW Late-cued	RightSingleSupport	3	0.880186	1.43371	-38.8611	-67.2145	-0.989649	-0.572181	0.0211095	0.00178786	-0.210947	-14.327	-0.37253	-0.000756691	Spin	1	0.57	0.761814
1	TWW Late-cued	RightSingleSupport	4	1.23857	2.35635	-48.5022	-93.6911	-1.37948	-0.714134	0.0346942	0.0025158	-0.361244	-24.5348	0.285446	0.000579805	Step	1	0.51	0.55269
1	TWW Late-cued	RightSingleSupport	5	0.129048	0.313632	-53.6294	-130.029	-1.91451	-0.789626	0.00461783	0.000262125	-0.431432	-29.3018	0.571197	0.00116023	Spin	1	0.405	0.495496
1	TWW Late-cued	RightSingleSupport	6	0.48868	0.735327	-44.7961	-71.3006	-1.04981	-0.659565	0.0108268	0.000992618	-0.25994	-17.6545	0.0555069	0.000112747	Step	1	0.62	0.518766
1	TWW Late-cued	RightSingleSupport	7	1.06824	1.7752	-44.2845	-75.8937	-1.11744	-0.652034	0.0261376	0.00216982	-0.265603	-18.0391	0.204214	0.000414804	Step	1	0.575	0.48923
1	TWW Late-cued	RightSingleSupport	8	0.680034	1.91911	-51.3725	-136.676	-2.01238	-0.756395	0.0282564	0.0013813	-0.334443	-22.7146	1.09388	0.00222192	Spin	1	0.37	0.355848
1	TWW Late-cued	RightSingleSupport	9	0.503859	1.22986	-58.0679	-144.349	-2.12535	-0.854976	0.0181082	0.00102345	-0.472726	-32.1064	0.209082	0.000424692	Spin	1	0.395	0.550756
1	TWW Late-cued	RightSingleSupport	10	0.872871	2.09362	-47.3438	-117.43	-1.729	-0.697078	0.030826	0.001773	-0.379762	-25.7925	0.166294	0.00033778	Step	1	0.395	0.618903
1	TWW Pre-planned	LeftDoubleSupport	1	2.37003	14.8833	-8.96365	-58.1713	-0.856499	-0.131978	0.219138	0.00481405	-0.79262	-53.8328	1.53919	0.00312643	Step	2	0.16	1.54514
1	TWW Pre-planned	LeftDoubleSupport	2	2.60379	16.2994	-12.6165	-79.3418	-1.16821	-0.185761	0.239988	0.00528888	-0.715412	-48.589	1.71826	0.00349016	Spin	1	0.16	1.51256
1	TWW Pre-planned	LeftDoubleSupport	3	2.46869	14.8	-10.2326	-62.9478	-0.926827	-0.150663	0.217912	0.00501446	-0.744113	-50.5384	1.42508	0.00289466	Step	2	0.1675	1.52474
1	TWW Pre-planned	LeftDoubleSupport	4	2.21073	13.842	-9.79071	-63.2595	-0.931416	-0.144156	0.203806	0.00449048	-0.826251	-56.1169	1.49601	0.00303873	Step	2	0.16	1.57057
1	TWW Pre-planned	LeftDoubleSupport	5	2.22468	14.8172	-11.8825	-81.3974	-1.19847	-0.174955	0.218164	0.00451883	-0.981386	-66.6533	1.74117	0.00353671	Spin	1	0.15	1.6058
1	TWW Pre-planned	LeftDoubleSupport	6	2.44768	15.7959	-13.8298	-89.3898	-1.31615	-0.203627	0.232575	0.00497179	-0.749934	-50.9337	1.59967	0.00324929	Spin	1	0.155	1.54495
1	TWW Pre-planned	LeftDoubleSupport	7	2.4675	16.5135	-9.56347	-65.4701	-0.963964	-0.14081	0.243141	0.00501203	-0.810568	-55.0518	1.54873	0.00314582	Step	2	0.15	1.6025
1	TWW Pre-planned	LeftDoubleSupport	8	2.1029	13.5942	-9.86761	-65.0975	-0.958479	-0.145288	0.200157	0.00427146	-0.761766	-51.7373	1.37281	0.00278848	Step	2	0.155	1.57407
1	TWW Pre-planned	LeftDoubleSupport	9	2.46877	15.0119	-13.3566	-81.781	-1.20412	-0.19666	0.221031	0.00501463	-0.793893	-53.9193	1.75314	0.00356102	Spin	1	0.165	1.53643
1	TWW Pre-planned	LeftDoubleSupport	10	2.5904	15.69	-12.134	-74.6548	-1.0992	-0.178658	0.231015	0.00526167	-0.743231	-50.4784	1.61456	0.00327954	Spin	1	0.165	1.58019
1	TWW Pre-planned	LeftSingleSupport	1	-1.63667	-4.04599	-4.95437	-11.6164	-0.171037	-0.0729469	-0.0595721	-0.00332443	-0.812263	-55.1669	2.23305	0.00453582	Step	2	0.3825	1.31454
1	TWW Pre-planned	LeftSingleSupport	2	-1.8242	-4.58501	-17.5892	-45.01	-0.662715	-0.258978	-0.0675085	-0.00370537	-0.851845	-57.8552	2.567	0.00521415	Spin	1	0.375	1.29872
1	TWW Pre-planned	LeftSingleSupport	3	-1.34503	-3.2667	-7.40827	-17.6928	-0.260504	-0.109077	-0.048098	-0.00273206	-0.77703	-52.7739	2.23863	0.00454715	Step	2	0.39	1.26855
1	TWW Pre-planned	LeftSingleSupport	4	-1.62261	-3.96062	-3.07125	-7.00401	-0.103125	-0.0452202	-0.0583151	-0.00329588	-0.814181	-55.2972	2.22325	0.00451592	Step	2	0.3875	1.31326
1	TWW Pre-planned	LeftSingleSupport	5	-1.46813	-3.60098	-6.30281	-14.9161	-0.21962	-0.092801	-0.0530199	-0.00298209	-0.977648	-66.3995	2.58336	0.00524738	Spin	1	0.38	1.32577
1	TWW Pre-planned	LeftSingleSupport	6	-1.65286	-3.98245	-16.6399	-41.3395	-0.608673	-0.245002	-0.0586365	-0.00335732	-0.871407	-59.1838	2.54207	0.00516351	Spin	1	0.385	1.31447
1	TWW Pre-planned	LeftSingleSupport	7	-1.73489	-4.35964	-8.0736	-19.7594	-0.290932	-0.118874	-0.0641901	-0.00352395	-0.827576	-56.2069	2.271	0.0046129	Step	2	0.3775	1.34911
1	TWW Pre-planned	LeftSingleSupport	8	-1.328	-3.2474	-7.60089	-18.2179	-0.268235	-0.111913	-0.0478139	-0.00269746	-0.790252	-53.672	2.11685	0.0042998	Step	2	0.385	1.34596
1	TWW Pre-planned	LeftSingleSupport	9	-1.68041	-4.21932	-12.2792	-30.9369	-0.455507	-0.180795	-0.0621242	-0.00341329	-0.871027	-59.158	2.45713	0.00499097	Spin	1	0.375	1.2741
1	TWW Pre-planned	LeftSingleSupport	10	-1.62095	-3.87712	-12.2623	-29.8819	-0.439973	-0.180547	-0.0570857	-0.00329251	-0.818357	-55.5808	2.58325	0.00524717	Spin	1	0.39	1.29519
1	TWW Pre-planned	RightDoubleSupport	1	-2.09231	-13.3143	-10.9647	-69.088	-1.01723	-0.161441	-0.196037	-0.00424995	-0.566956	-38.5063	0.168723	0.000342714	Step	1	0.155	1.52473
1	TWW Pre-planned	RightDoubleSupport	2	-2.17636	-13.0166	-8.145	-52.6876	-0.775759	-0.119925	-0.191652	-0.00442067	-0.526743	-35.7751	-0.0472127	-9.58995e-05	Spin	2	0.165	1.50591
1	TWW Pre-planned	RightDoubleSupport	3	-2.39408	-13.9454	-13.3743	-77.539	-1.14166	-0.19692	-0.205328	-0.0048629	-0.619227	-42.0563	0.445841	0.000905603	Step	1	0.17	1.48476
1	TWW Pre-planned	RightDoubleSupport	4	-1.78887	-10.6921	-13.0178	-76.7321	-1.12978	-0.191671	-0.157428	-0.00363359	-0.522776	-35.5057	0.0884109	0.000179582	Step	1	0.165	1.48046
1	TWW Pre-planned	RightDoubleSupport	5	-2.30527	-13.7564	-8.79971	-53.3014	-0.784796	-0.129565	-0.202545	-0.00468252	-0.703173	-47.7578	0.0145359	2.95257e-05	Spin	2	0.165	1.53418
1	TWW Pre-planned	RightDoubleSupport	6	-2.29556	-14.1056	-7.01195	-45.0379	-0.663126	-0.103242	-0.207687	-0.0046628	-0.592054	-40.2108	-0.100373	-0.00020388	Spin	1	0.1625	1.54987
1	TWW Pre-planned	RightDoubleSupport	7	-2.1937	-14.1305	-12.8769	-81.4658	-1.19948	-0.189597	-0.208054	-0.0044559	-0.661894	-44.9542	0.0312521	6.348e-05	Step	1	0.155	1.5532
1	TWW Pre-planned	RightDoubleSupport	8	-1.93954	-11.2395	-13.0686	-75.4165	-1.11041	-0.192418	-0.165488	-0.00393965	-0.508537	-34.5385	0.417978	0.000849007	Step	1	0.17	1.493
1	TWW Pre-planned	RightDoubleSupport	9	-2.32364	-13.9366	-7.35812	-44.8157	-0.659855	-0.108339	-0.205199	-0.00471983	-0.576599	-39.1612	-0.0478193	-9.71316e-05	Spin	2	0.165	1.52345
1	TWW Pre-planned	RightDoubleSupport	10	-2.25738	-13.4937	-7.30927	-44.3536	-0.653051	-0.10762	-0.198677	-0.00458525	-0.561809	-38.1567	2.90339e-05	5.89744e-08	Spin	1	0.165	1.51275
1	TWW Pre-planned	RightSingleSupport	1	1.62964	4.07271	-31.6683	-83.0261	-1.22245	-0.466276	0.0599655	0.00331017	-0.799515	-54.3011	-0.853417	-0.00173348	Step	1	0.37	1.26083
1	TWW Pre-planned	RightSingleSupport	2	1.51896	3.84796	-25.9178	-68.6395	-1.01063	-0.381606	0.0566564	0.00308535	-0.748406	-50.8299	-1.017	-0.00206576	Spin	2	0.3675	1.30472
1	TWW Pre-planned	RightSingleSupport	3	1.27759	3.06117	-28.1616	-70.771	-1.04201	-0.414645	0.0450719	0.00259507	-0.829626	-56.3462	-0.79957	-0.0016241	Step	1	0.385	1.21447
1	TWW Pre-planned	RightSingleSupport	4	1.37536	3.38582	-38.0177	-98.3662	-1.44832	-0.559762	0.049852	0.00279367	-0.822614	-55.8699	-0.805323	-0.00163579	Step	1	0.375	1.22944
1	TWW Pre-planned	RightSingleSupport	5	1.55901	4.00631	-24.2938	-64.3329	-0.94722	-0.357695	0.0589879	0.00316669	-0.838813	-56.9701	-0.975526	-0.00198151	Spin	2	0.365	1.32184
1	TWW Pre-planned	RightSingleSupport	6	1.55743	3.79193	-21.673	-55.0147	-0.810022	-0.319107	0.0558313	0.00316349	-0.752087	-51.0799	-1.20447	-0.00244654	Spin	1	0.38	1.31075
1	TWW Pre-planned	RightSingleSupport	7	1.5971	4.07729	-29.932	-79.3557	-1.16841	-0.440711	0.0600329	0.00324408	-0.891065	-60.519	-0.815924	-0.00165732	Step	1	0.365	1.3304
1	TWW Pre-planned	RightSingleSupport	8	1.29641	3.20221	-36.9644	-95.8857	-1.4118	-0.544254	0.0471486	0.00263329	-0.791451	-53.7534	-0.492092	-0.000999549	Step	1	0.375	1.22333
1	TWW Pre-planned	RightSingleSupport	9	1.58205	3.89658	-23.8217	-60.9317	-0.897142	-0.350744	0.0573722	0.00321349	-0.73567	-49.9649	-1.02378	-0.00207953	Spin	2	0.38	1.28184
1	TWW Pre-planned	RightSingleSupport	10	1.48074	3.64588	-24.8425	-64.3775	-0.947877	-0.365775	0.053681	0.00300772	-0.732076	-49.7208	-1.06226	-0.00215768	Spin	1	0.375	1.30825
2	Straight Line Gait	LeftDoubleSupport	1	1.77515	10.5017	-0.748461	-4.99694	-0.0837589	-0.0125458	0.17603	0.0041675	-0.051097	-3.04837	0.724008	0.00169974		4	0.16875	1.57
2	Straight Line Gait	LeftDoubleSupport	2	1.65589	10.7198	-0.735409	-5.49485	-0.0921049	-0.012327	0.179686	0.00388751	-0.0597257	-3.56315	0.75089	0.00176285		3	0.155	1.65173
2	Straight Line Gait	LeftDoubleSupport	3	1.60634	9.73471	-0.209947	-1.75531	-0.0294227	-0.00351915	0.163174	0.00377118	-0.058216	-3.47308	0.687817	0.00161478		4	0.16375	1.57073
2	Straight Line Gait	LeftDoubleSupport	4	1.65279	10.5811	-0.47508	-3.50376	-0.0587301	-0.00796332	0.177361	0.00388022	-0.0657075	-3.92001	0.696649	0.00163551		4	0.15625	1.51976
2	Straight Line Gait	LeftDoubleSupport	5	1.76254	11.5966	-0.0265101	-0.836617	-0.0140234	-0.000444364	0.194384	0.00413788	-0.0614099	-3.66362	0.793309	0.00186244		4	0.1525	1.62697
2	Straight Line Gait	LeftDoubleSupport	6
2	Straight Line Gait	LeftDoubleSupport	7
2	Straight Line Gait	LeftDoubleSupport	8
2	Straight Line Gait	LeftDoubleSupport	9
2	Straight Line Gait	LeftDoubleSupport	10
2	Straight Line Gait	LeftSingleSupport	1	-1.19852	-3.11362	5.99078	15.833	0.265394	0.100418	-0.0521907	-0.00281373	-0.00517036	-0.308456	1.11155	0.00260957		4	0.37125	1.38493
2	Straight Line Gait	LeftSingleSupport	2	-1.28745	-3.43726	6.42165	17.494	0.293235	0.10764	-0.0576156	-0.00302252	-0.00535478	-0.319459	1.05195	0.00246966		3	0.361667	1.4923
2	Straight Line Gait	LeftSingleSupport	3	-1.24096	-3.31598	5.05331	13.7553	0.230567	0.0847038	-0.0555826	-0.00291338	-0.013429	-0.801157	1.01145	0.00237456		4	0.36125	1.41044
2	Straight Line Gait	LeftSingleSupport	4	-1.22615	-3.27183	4.79074	13.102	0.219616	0.0803026	-0.0548427	-0.00287862	-0.0273811	-1.63352	1.07028	0.00251269		4	0.36	1.36769
2	Straight Line Gait	LeftSingleSupport	5	-1.42583	-3.86347	6.0134	16.5719	0.277779	0.100797	-0.0647597	-0.0033474	-0.00719817	-0.429433	1.11019	0.00260638		4	0.35625	1.45254
2	Straight Line Gait	LeftSingleSupport	6
2	Straight Line Gait	LeftSingleSupport	7
2	Straight Line Gait	LeftSingleSupport	8
2	Straight Line Gait	LeftSingleSupport	9
2	Straight Line Gait	LeftSingleSupport	10
2	Straight Line Gait	RightDoubleSupport	1	-2.04077	-11.8383	0.617518	4.26434	0.0714791	0.0103509	-0.198433	-0.00479107	0.0733055	4.3733	-0.45921	-0.00107808		3	0.17	1.558
2	Straight Line Gait	RightDoubleSupport	2	-1.94567	-13.0452	0.274993	2.70673	0.0453703	0.00460945	-0.218665	-0.00456782	0.0659956	3.9372	-0.559325	-0.00131312		3	0.146667	1.69361
2	Straight Line Gait	RightDoubleSupport	3	-1.91536	-12.1527	0.0718001	0.969764	0.0162552	0.00120352	-0.203705	-0.00449667	0.0470602	2.80754	-0.510746	-0.00119907		3	0.155	1.60721
2	Straight Line Gait	RightDoubleSupport	4	-1.99663	-12.73	0.483755	3.5266	0.059113	0.00810872	-0.213381	-0.00468746	0.0201617	1.20282	-0.587731	-0.00137981		3	0.155	1.55674
2	Straight Line Gait	RightDoubleSupport	5	-1.99086	-12.9968	-0.390556	-1.30425	-0.0218619	-0.00654652	-0.217853	-0.0046739	0.0722014	4.30743	-0.579263	-0.00135993		3	0.15	1.65863
2	Straight Line Gait	RightDoubleSupport	6
2	Straight Line Gait	RightDoubleSupport	7
2	Straight Line Gait	RightDoubleSupport	8
2	Straight Line Gait	RightDoubleSupport	9
2	Straight Line Gait	RightDoubleSupport	10
2	Straight Line Gait	RightSingleSupport	1	1.49518	3.81706	-6.62864	-17.373	-0.291206	-0.11111	0.0639817	0.0035102	0.0131422	0.784048	-1.0716	-0.00251577		3	0.373333	1.39053
2	Straight Line Gait	RightSingleSupport	2	1.56974	4.03663	-5.76032	-15.3627	-0.257511	-0.0965548	0.0676623	0.00368525	0.0138869	0.82847	-1.16574	-0.00273679		3	0.368333	1.48545
2	Straight Line Gait	RightSingleSupport	3	1.57774	4.07481	-5.65045	-15.1433	-0.253834	-0.0947132	0.0683022	0.00370404	-0.0039832	-0.237632	-1.09714	-0.00257574		3	0.371667	1.40342
2	Straight Line Gait	RightSingleSupport	4	1.61241	4.21097	-3.76872	-10.1424	-0.170008	-0.0631715	0.0705846	0.00378543	-0.0121097	-0.722445	-1.16242	-0.00272899		3	0.365	1.38654
2	Straight Line Gait	RightSingleSupport	5	1.67062	4.36578	-5.78331	-15.7742	-0.264407	-0.0969402	0.0731795	0.00392208	0.0132848	0.792552	-1.19988	-0.00281693		3	0.361667	1.47731
2	Straight Line Gait	RightSingleSupport	6
2	Straight Line Gait	RightSingleSupport	7
2	Straight Line Gait	RightSingleSupport	8
2	Straight Line Gait	RightSingleSupport	9
2	Straight Line Gait	RightSingleSupport	10
2	TWW Late-cued	LeftDoubleSupport	1	1.60735	6.79419	-16.6049	-71.8636	-1.20458	-0.278332	0.113885	0.00377355	-1.12453	-67.0879	1.76901	0.00415307	Step	1	0.235	1.15436
2	TWW Late-cued	LeftDoubleSupport	2	2.10984	9.5166	-10.79	-47.8243	-0.801633	-0.180863	0.159518	0.00495324	-0.210304	-12.5464	0.709996	0.00166685	Spin	1	0.22	0.894799
2	TWW Late-cued	LeftDoubleSupport	3	1.43189	6.75827	-12.6338	-61.5622	-1.03191	-0.211768	0.113282	0.00336163	-1.10977	-66.2072	1.68685	0.00396018	Step	1	0.21	1.12322
2	TWW Late-cued	LeftDoubleSupport	4	1.84034	7.62479	-8.557	-34.3509	-0.575791	-0.143433	0.127807	0.00432055	-0.090299	-5.38711	0.515856	0.00121107	Spin	1	0.24	0.808185
2	TWW Late-cued	LeftDoubleSupport	5	1.41973	5.83126	-19.073	-80.6444	-1.35177	-0.319702	0.097744	0.00333307	-1.0751	-64.139	1.57999	0.00370933	Step	1	0.24	1.09615
2	TWW Late-cued	LeftDoubleSupport	6	1.71072	7.56287	-9.26456	-42.3827	-0.710421	-0.155293	0.126769	0.00401624	-1.14874	-68.5323	1.72111	0.00404062	Step	1	0.225	1.14959
2	TWW Late-cued	LeftDoubleSupport	7	1.84259	8.13706	-9.9434	-42.6582	-0.715038	-0.166672	0.136394	0.00432582	-0.15258	-9.10268	0.700832	0.00164533	Spin	1	0.225	0.854586
2	TWW Late-cued	LeftDoubleSupport	8	1.80945	8.18704	-20.434	-92.8109	-1.5557	-0.342515	0.137232	0.00424802	-0.854165	-50.9583	2.02955	0.00476475	Step	1	0.22	0.892338
2	TWW Late-cued	LeftDoubleSupport	9	1.49836	4.9065	-22.8966	-77.4018	-1.29741	-0.383793	0.082243	0.00351768	-0.97961	-58.4421	1.35355	0.00317771	Step	1	0.3	0.982029
2	TWW Late-cued	LeftDoubleSupport	10
2	TWW Late-cued	LeftSingleSupport	1	-1.99438	-4.97921	-4.3088	-9.67227	-0.162127	-0.0722244	-0.0834619	-0.00468217	-1.11573	-66.5628	1.85051	0.00434441	Step	1	0.39	1.12307
2	TWW Late-cued	LeftSingleSupport	2	-0.850666	-1.6774	-38.3512	-79.8719	-1.33882	-0.642845	-0.0281167	-0.00199709	-0.576187	-34.3745	1.8137	0.004258	Spin	1	0.47	0.774363
2	TWW Late-cued	LeftSingleSupport	3	-1.78173	-4.42251	-4.39395	-9.88159	-0.165636	-0.0736515	-0.0741304	-0.00418293	-1.08768	-64.8895	1.78867	0.00419923	Step	1	0.39	1.09236
2	TWW Late-cued	LeftSingleSupport	4	-0.40462	-0.62378	-46.3943	-84.847	-1.42221	-0.777664	-0.0104558	-0.000949919	-0.514396	-30.6881	1.73247	0.00406729	Spin	1	0.535	0.663268
2	TWW Late-cued	LeftSingleSupport	5	-1.71908	-4.32407	-3.53205	-7.85076	-0.131595	-0.0592044	-0.0724803	-0.00403586	-1.10458	-65.8974	1.81407	0.00425886	Step	1	0.385	1.11421
2	TWW Late-cued	LeftSingleSupport	6	-1.5114	-3.73221	-5.6988	-13.2685	-0.222408	-0.0955235	-0.0625595	-0.00354828	-1.09461	-65.3031	2.13334	0.00500842	Step	1	0.385	1.09463
2	TWW Late-cued	LeftSingleSupport	7	-0.649839	-1.23543	-40.2467	-83.1397	-1.39359	-0.674618	-0.0207084	-0.00152562	-0.537438	-32.0628	1.71744	0.004032	Spin	1	0.475	0.763393
2	TWW Late-cued	LeftSingleSupport	8	-2.27506	-5.57687	-15.5208	-37.6016	-0.630281	-0.260161	-0.0934798	-0.00534113	-1.04597	-62.4012	2.32951	0.00546895	Step	1	0.395	1.07506
2	TWW Late-cued	LeftSingleSupport	9	-1.40264	-3.36633	-5.7868	-13.1413	-0.220275	-0.0969987	-0.0564266	-0.00329296	-1.02937	-61.4106	1.84559	0.00433287	Step	1	0.4	1.03116
2	TWW Late-cued	LeftSingleSupport	10
2	TWW Late-cued	RightDoubleSupport	1	-0.779785	-4.79907	-7.62722	-43.4715	-0.728672	-0.127848	-0.0804423	-0.00183069	0.014173	0.845543	-0.180985	-0.000424896	Step	1	0.165	0.848523
2	TWW Late-cued	RightDoubleSupport	2	-1.53434	-10.3015	-10.3384	-73.0811	-1.22499	-0.173292	-0.172675	-0.00360215	-1.08293	-64.6063	0.317352	0.000745041	Spin	1	0.145	1.12327
2	TWW Late-cued	RightDoubleSupport	3	-0.742766	-3.94613	-9.64132	-48.2163	-0.808204	-0.161608	-0.0661453	-0.00174378	-0.0620467	-3.70162	-0.194869	-0.000457491	Step	1	0.19	0.8621
2	TWW Late-cued	RightDoubleSupport	4													Spin	0
2	TWW Late-cued	RightDoubleSupport	5	-0.701405	-4.10367	-7.32998	-39.6089	-0.663926	-0.122866	-0.068786	-0.00164668	0.016258	0.96993	-0.345313	-0.000810685	Step	1	0.175	0.864979
2	TWW Late-cued	RightDoubleSupport	6	-1.04791	-6.13558	-3.68171	-20.9962	-0.351939	-0.061713	-0.102845	-0.00246017	0.0453849	2.7076	-0.0506454	-0.000118899	Step	1	0.165	0.936603
2	TWW Late-cued	RightDoubleSupport	7	-1.72773	-11.0222	-13.1361	-86.125	-1.44363	-0.220188	-0.184755	-0.00405615	-1.06882	-63.7641	0.244853	0.000574838	Spin	1	0.155	1.11918
2	TWW Late-cued	RightDoubleSupport	8		1.04801		-90.7476	-1.52112		0.0175668		-0.43958	-26.2247	1.19714	0.0028105	Step	1	0.235	0.459809
2	TWW Late-cued	RightDoubleSupport	9	-1.0906	-5.60441	-4.94477	-23.6141	-0.39582	-0.0828846	-0.0939415	-0.00256038	0.11223	6.69546	-0.216526	-0.000508334	Step	1	0.195	0.794188
2	TWW Late-cued	RightDoubleSupport	10
2	TWW Late-cued	RightSingleSupport	1	1.59546	3.46181	-47.7957	-103.315	-1.73177	-0.801155	0.058027	0.00374564	-0.443511	-26.4592	0.267074	0.000627005	Step	1	0.455	0.690689
2	TWW Late-cued	RightSingleSupport	2	0.650343	1.31243	-3.86153	-7.73039	-0.129577	-0.0647272	0.021999	0.0015268	-1.04656	-62.4361	-0.758888	-0.00178163	Spin	1	0.425	1.05652
2	TWW Late-cued	RightSingleSupport	3	1.64126	3.85834	-44.2803	-103.497	-1.73483	-0.742229	0.0646738	0.00385317	-0.508158	-30.3159	0.270279	0.00063453	Step	1	0.42	0.7133
2	TWW Late-cued	RightSingleSupport	4													Spin	0
2	TWW Late-cued	RightSingleSupport	5	1.69577	3.55998	-45.0446	-93.3625	-1.56495	-0.75504	0.0596726	0.00398112	-0.414206	-24.7109	0.295549	0.000693855	Step	1	0.475	0.65597
2	TWW Late-cued	RightSingleSupport	6	1.66481	2.35769	-57.8214	-83.7796	-1.40432	-0.969206	0.0395198	0.00390844	-0.383064	-22.853	0.100309	0.000235494	Step	1	0.68	0.601107
2	TWW Late-cued	RightSingleSupport	7	1.00585	2.19351	-7.41696	-16.1897	-0.271373	-0.124323	0.0367677	0.00236141	-1.09112	-65.0945	-0.639361	-0.00150102	Spin	1	0.42	1.10466
2	TWW Late-cued	RightSingleSupport	8													Step	0
2	TWW Late-cued	RightSingleSupport	9	1.63068	2.95737	-42.826	-76.8559	-1.28826	-0.717852	0.0495716	0.00382831	-0.281912	-16.8185	0.291906	0.000685302	Step	1	0.55	0.503934
2	TWW Late-cued	RightSingleSupport	10
2	TWW Pre-planned	LeftDoubleSupport	1	1.82769	10.6688	-6.92097	-42.0668	-0.705125	-0.11601	0.178831	0.00429085	-0.931245	-55.5568	1.18365	0.00277884	Spin	2	0.1725	1.31622
2	TWW Pre-planned	LeftDoubleSupport	2	1.82192	10.7021	-9.98799	-59.8697	-1.00354	-0.167419	0.179389	0.00427729	-0.981703	-58.567	1.25211	0.00293956	Step	1	0.17	1.27206
2	TWW Pre-planned	LeftDoubleSupport	3	1.64061	8.37801	-12.1299	-62.5384	-1.04827	-0.203322	0.140433	0.00385163	-0.824011	-49.1593	1.18234	0.00277576	Spin	1	0.195	1.15181
2	TWW Pre-planned	LeftDoubleSupport	4	1.5897	9.16528	-7.21717	-42.7479	-0.716542	-0.120975	0.153629	0.00373211	-0.932035	-55.6039	1.22646	0.00287933	Spin	2	0.175	1.27721
2	TWW Pre-planned	LeftDoubleSupport	5	1.67184	9.94265	-6.8472	-39.8863	-0.668576	-0.114773	0.166659	0.00392496	-0.558433	-33.3153	1.1449	0.00268785	Step	2	0.17	1.27275
2	TWW Pre-planned	LeftDoubleSupport	6	1.60083	8.82166	-7.47489	-41.6517	-0.698168	-0.125295	0.147869	0.00375824	-0.712558	-42.5102	1.15303	0.00270694	Step	2	0.1825	1.18786
2	TWW Pre-planned	LeftDoubleSupport	7	1.68808	8.21231	-12.2226	-59.7202	-1.00103	-0.204876	0.137655	0.00396309	-0.776812	-46.3435	1.09225	0.00256426	Spin	1	0.205	1.12625
2	TWW Pre-planned	LeftDoubleSupport	8	1.73437	10.2193	-6.26356	-37.7893	-0.633426	-0.10499	0.171296	0.00407175	-0.827195	-49.3493	1.19465	0.00280466	Step	2	0.17	1.27386
2	TWW Pre-planned	LeftDoubleSupport	9	1.78134	9.23026	-7.55656	-39.1869	-0.656853	-0.126664	0.154718	0.00418202	-0.821738	-49.0237	1.12212	0.00263438	Step	2	0.195	1.22046
2	TWW Pre-planned	LeftDoubleSupport	10	1.6353	9.09777	-6.5378	-35.3515	-0.592563	-0.109587	0.152497	0.00383917	-0.577967	-34.4807	1.07922	0.00253366	Spin	2	0.18	1.24425
2	TWW Pre-planned	LeftSingleSupport	1	-1.37936	-3.57623	-11.3164	-27.8794	-0.467316	-0.189687	-0.059945	-0.0032383	-0.951545	-56.7678	1.5788	0.00370652	Spin	2	0.3725	1.19401
2	TWW Pre-planned	LeftSingleSupport	2	-1.44185	-3.7682	-9.80889	-25.0472	-0.419843	-0.164417	-0.0631627	-0.00338501	-1.02663	-61.2471	1.68336	0.003952	Step	1	0.37	1.15733
2	TWW Pre-planned	LeftSingleSupport	3	-1.33201	-3.41746	-13.8603	-35.4912	-0.594905	-0.232327	-0.0572836	-0.00312714	-0.938384	-55.9826	1.55886	0.0036597	Spin	1	0.375	1.08004
2	TWW Pre-planned	LeftSingleSupport	4	-1.47091	-3.68409	-10.952	-26.9422	-0.451606	-0.183578	-0.0617529	-0.00345324	-0.951926	-56.7905	1.48938	0.00349658	Spin	2	0.385	1.15285
2	TWW Pre-planned	LeftSingleSupport	5	-1.22439	-3.16309	-9.51684	-24.2757	-0.40691	-0.159522	-0.0530199	-0.00287448	-0.616138	-36.7579	1.48346	0.00348269	Step	2	0.375	1.13159
2	TWW Pre-planned	LeftSingleSupport	6	-1.23328	-3.14524	-8.19864	-20.0174	-0.335533	-0.137426	-0.0527207	-0.00289536	-0.745926	-44.5009	1.37783	0.00323471	Step	2	0.3825	1.05181
2	TWW Pre-planned	LeftSingleSupport	7	-1.23112	-3.08197	-13.0621	-32.534	-0.545337	-0.218947	-0.0516602	-0.00289028	-0.893823	-53.3242	1.50696	0.00353786	Spin	1	0.385	1.05469
2	TWW Pre-planned	LeftSingleSupport	8	-1.39283	-3.55866	-9.96216	-24.2171	-0.405929	-0.166986	-0.0596504	-0.00326991	-0.856468	-51.0956	1.54436	0.00362567	Step	2	0.3775	1.1303
2	TWW Pre-planned	LeftSingleSupport	9	-1.34469	-3.46584	-8.07498	-19.9281	-0.334036	-0.135353	-0.0580946	-0.00315691	-0.821867	-49.0314	1.43282	0.0033638	Step	2	0.3775	1.08618
2	TWW Pre-planned	LeftSingleSupport	10	-1.35588	-3.49285	-8.53315	-21.6723	-0.363273	-0.143033	-0.0585473	-0.00318317	-0.61282	-36.5599	1.32941	0.00312103	Spin	2	0.3775	1.11943
2	TWW Pre-planned	RightDoubleSupport	1	-1.9435	-12.3677	-6.69018	-43.8263	-0.734619	-0.112141	-0.207309	-0.00456272	-0.992978	-59.2396	0.118535	0.000278283	Spin	1	0.155	1.32986
2	TWW Pre-planned	RightDoubleSupport	2	-1.70634	-10.335	-5.80159	-36.0824	-0.604816	-0.0972465	-0.173236	-0.00400594	-0.785485	-46.8609	-0.0681413	-0.000159974	Step	1	0.1625	1.30512
2	TWW Pre-planned	RightDoubleSupport	3	-1.77824	-10.8526	-5.83463	-35.7051	-0.598492	-0.0978005	-0.181912	-0.00417474	-0.703742	-41.9843	-0.163235	-0.000383225	Spin	1	0.1625	1.27257
2	TWW Pre-planned	RightDoubleSupport	4	-1.71219	-10.2984	-7.18988	-44.4412	-0.744925	-0.120517	-0.172623	-0.00401968	-0.999639	-59.637	-0.0360342	-8.45969e-05	Spin	1	0.165	1.25114
2	TWW Pre-planned	RightDoubleSupport	5	-1.64006	-9.7529	-7.96558	-46.5605	-0.780449	-0.133519	-0.163479	-0.00385033	-0.387054	-23.0911	0.0147381	3.46004e-05	Step	1	0.165	1.28147
2	TWW Pre-planned	RightDoubleSupport	6	-1.69066	-9.12834	-8.03453	-43.8882	-0.735657	-0.134675	-0.15301	-0.00396915	-0.709406	-42.3221	-0.0680778	-0.000159825	Step	1	0.185	1.15063
2	TWW Pre-planned	RightDoubleSupport	7	-1.58512	-9.09656	-5.37398	-30.9219	-0.518314	-0.0900789	-0.152477	-0.00372136	-0.619112	-36.9353	-0.0576342	-0.000135307	Spin	2	0.1725	1.20491
2	TWW Pre-planned	RightDoubleSupport	8	-1.76672	-10.0644	-9.15661	-52.1472	-0.874095	-0.153484	-0.1687	-0.00414769	-0.834532	-49.787	-0.0253555	-5.95268e-05	Step	1	0.175	1.20993
2	TWW Pre-planned	RightDoubleSupport	9	-1.66563	-9.70531	-7.81714	-46.2218	-0.774772	-0.131031	-0.162681	-0.00391038	-0.786978	-46.95	0.124393	0.000292035	Step	1	0.17	1.15595
2	TWW Pre-planned	RightDoubleSupport	10	-1.68189	-9.67414	-5.63285	-31.4928	-0.527884	-0.0944182	-0.162159	-0.00394855	-0.765516	-45.6696	-0.200069	-0.000469699	Spin	1	0.1725	1.23753
2	TWW Pre-planned	RightSingleSupport	1	1.20535	2.9308	-12.431	-30.5287	-0.511724	-0.208368	0.0491262	0.00282978	-1.02248	-60.9995	-0.64988	-0.00152571	Spin	1	0.385	1.14837
2	TWW Pre-planned	RightSingleSupport	2	1.28683	3.24369	-14.8608	-37.2953	-0.625146	-0.249097	0.0543709	0.00302108	-0.854012	-50.9491	-0.589688	-0.0013844	Step	1	0.3775	1.12647
2	TWW Pre-planned	RightSingleSupport	3	1.40137	3.54074	-14.3334	-35.4585	-0.594358	-0.240258	0.05935	0.00328998	-0.779999	-46.5336	-0.577669	-0.00135618	Spin	1	0.38	1.08765
2	TWW Pre-planned	RightSingleSupport	4	1.39211	3.42297	-9.56874	-22.9063	-0.383957	-0.160392	0.0573761	0.00326825	-1.00396	-59.8948	-0.525428	-0.00123354	Spin	1	0.39	1.08733
2	TWW Pre-planned	RightSingleSupport	5	1.45159	3.57063	-24.4367	-61.7282	-1.03469	-0.409609	0.0598512	0.00340787	-0.60024	-35.8095	-0.496428	-0.00116546	Step	1	0.385	1.058
2	TWW Pre-planned	RightSingleSupport	6	1.36095	3.3421	-16.1856	-39.5204	-0.662443	-0.271304	0.0560204	0.00319509	-0.812031	-48.4446	-0.339885	-0.000797943	Step	1	0.395	1.00463
2	TWW Pre-planned	RightSingleSupport	7	1.14722	2.79141	-14.4772	-34.4401	-0.577287	-0.242667	0.0467898	0.00269331	-0.718771	-42.8808	-0.50189	-0.00117828	Spin	2	0.3925	1.02367
2	TWW Pre-planned	RightSingleSupport	8	1.34909	3.34878	-17.6793	-44.0933	-0.739095	-0.296341	0.0561324	0.00316723	-0.956985	-57.0924	-0.518671	-0.00121768	Step	1	0.385	1.08351
2	TWW Pre-planned	RightSingleSupport	9	0.986388	2.24257	-12.8132	-29.3532	-0.49202	-0.214776	0.0375901	0.00231573	-0.851784	-50.8162	-0.481254	-0.00112983	Step	1	0.415	0.976707
2	TWW Pre-planned	RightSingleSupport	10	1.37454	3.37808	-14.1646	-33.9834	-0.569632	-0.237428	0.0566236	0.00322698	-0.848116	-50.5974	-0.592077	-0.00139001	Spin	1	0.39	1.06829
3	Straight Line Gait	LeftDoubleSupport	1	1.96923	11.0943	-1.72083	-10.7435	-0.136351	-0.0218398	0.140803	0.00344465	-0.148083	-11.6679	0.500474	0.000875447		3	0.178333	1.45765
3	Straight Line Gait	LeftDoubleSupport	2	1.67451	9.006	-1.85321	-10.9681	-0.139201	-0.0235199	0.114299	0.00292911	-0.102007	-8.03742	0.323895	0.000566568		3	0.185	1.41127
3	Straight Line Gait	LeftDoubleSupport	3	1.97297	10.2223	-1.85915	-11.0947	-0.140808	-0.0235953	0.129736	0.00345119	-0.144072	-11.3519	0.466028	0.000815193		4	0.1925	1.33041
3	Straight Line Gait	LeftDoubleSupport	4	1.9508	9.71002	-1.69031	-9.61106	-0.121978	-0.0214525	0.123234	0.00341241	-0.09652	-7.60512	0.41266	0.00072184		4	0.20125	1.32058
3	Straight Line Gait	LeftDoubleSupport	5	2.06144	10.8645	-2.05627	-12.2826	-0.155884	-0.026097	0.137886	0.00360595	-0.122012	-9.61367	0.463414	0.000810621		4	0.19	1.39737
3	Straight Line Gait	LeftDoubleSupport	6
3	Straight Line Gait	LeftDoubleSupport	7
3	Straight Line Gait	LeftDoubleSupport	8
3	Straight Line Gait	LeftDoubleSupport	9
3	Straight Line Gait	LeftDoubleSupport	10
3	Straight Line Gait	LeftSingleSupport	1	-1.11092	-2.65005	14.0962	34.8743	0.442606	0.178902	-0.0336329	-0.00194327	-0.0439841	-3.46564	1.24783	0.00218274		3	0.396667	1.24149
3	Straight Line Gait	LeftSingleSupport	2	-0.8905	-2.16901	12.3096	31.2267	0.396312	0.156227	-0.027528	-0.0015577	-0.0197657	-1.5574	1.03391	0.00180856		3	0.391667	1.2347
3	Straight Line Gait	LeftSingleSupport	3	-1.11812	-2.8158	15.1158	39.386	0.499866	0.191841	-0.0357365	-0.00195585	-0.0386688	-3.04684	1.23536	0.00216093		4	0.37875	1.1717
3	Straight Line Gait	LeftSingleSupport	4	-1.09243	-2.73443	14.267	36.7025	0.465809	0.181069	-0.0347039	-0.00191092	-0.0019347	-0.152441	1.09874	0.00192195		4	0.38375	1.14943
3	Straight Line Gait	LeftSingleSupport	5	-1.02913	-2.57188	14.9472	38.8162	0.492634	0.189701	-0.0326409	-0.00180018	-0.0177993	-1.40246	1.1568	0.00202351		4	0.38375	1.20496
3	Straight Line Gait	LeftSingleSupport	6
3	Straight Line Gait	LeftSingleSupport	7
3	Straight Line Gait	LeftSingleSupport	8
3	Straight Line Gait	LeftSingleSupport	9
3	Straight Line Gait	LeftSingleSupport	10
3	Straight Line Gait	RightDoubleSupport	1	-1.50777	-8.18554	0.811069	5.54452	0.070368	0.0102936	-0.103886	-0.00263744	0.0720984	5.68086	-0.153765	-0.000268972		4	0.18125	1.43104
3	Straight Line Gait	RightDoubleSupport	2	-1.32491	-7.25255	1.69759	10.5082	0.133364	0.0215449	-0.0920454	-0.00231757	0.0797152	6.28101	-0.118993	-0.000208147		4	0.1775	1.42311
3	Straight Line Gait	RightDoubleSupport	3	-1.45278	-7.89608	1.32236	8.67178	0.110058	0.0167826	-0.100213	-0.00254125	0.104543	8.23728	-0.246602	-0.000431366		4	0.18125	1.35048
3	Straight Line Gait	RightDoubleSupport	4	-1.45182	-7.37469	1.40919	8.78563	0.111503	0.0178847	-0.0935955	-0.00253958	0.128384	10.1158	-0.207168	-0.000362386		3	0.191667	1.33511
3	Straight Line Gait	RightDoubleSupport	5	-1.65012	-8.43809	1.86902	11.3396	0.143916	0.0237206	-0.107092	-0.00288645	0.119804	9.43977	-0.0679241	-0.000118815		3	0.19	1.38909
3	Straight Line Gait	RightDoubleSupport	6
3	Straight Line Gait	RightDoubleSupport	7
3	Straight Line Gait	RightDoubleSupport	8
3	Straight Line Gait	RightDoubleSupport	9
3	Straight Line Gait	RightDoubleSupport	10
3	Straight Line Gait	RightSingleSupport	1	0.5792	1.26179	-12.6985	-31.8517	-0.404244	-0.161163	0.0160139	0.00101316	-0.0163006	-1.28438	-1.30438	-0.00228167		4	0.39125	1.23565
3	Straight Line Gait	RightSingleSupport	2	0.532104	1.16372	-11.1847	-27.9439	-0.354649	-0.14195	0.0147693	0.000930777	0.0117615	0.926728	-1.10271	-0.00192889		4	0.39375	1.23432
3	Straight Line Gait	RightSingleSupport	3	0.633546	1.43419	-15.8659	-40.2906	-0.511346	-0.201362	0.0182019	0.00110822	-0.00368229	-0.29014	-1.19924	-0.00209776		4	0.38875	1.15137
3	Straight Line Gait	RightSingleSupport	4	0.579846	1.27194	-13.727	-34.4411	-0.437108	-0.174216	0.0161428	0.00101429	0.0297608	2.34495	-1.23204	-0.00215514		3	0.393333	1.15038
3	Straight Line Gait	RightSingleSupport	5	0.582455	1.26108	-14.1546	-35.7708	-0.453983	-0.179642	0.0160049	0.00101885	0.0230212	1.81391	-1.31345	-0.00229754		3	0.388333	1.20486
3	Straight Line Gait	RightSingleSupport	6
3	Straight Line Gait	RightSingleSupport	7
3	Straight Line Gait	RightSingleSupport	8
3	Straight Line Gait	RightSingleSupport	9
3	Straight Line Gait	RightSingleSupport	10
3	TWW Late-cued	LeftDoubleSupport	1	1.95	9.2573	-24.9041	-120.376	-1.52774	-0.316069	0.117489	0.00341101	-1.17565	-92.6335	1.43692	0.00251352	Step	1	0.21	1.19724
3	TWW Late-cued	LeftDoubleSupport	2	1.95961	9.3447	-25.5802	-124.036	-1.57419	-0.324649	0.118598	0.00342782	-1.13999	-89.8236	1.69378	0.00296281	Step	1	0.21	1.15725
3	TWW Late-cued	LeftDoubleSupport	3	3.56513	15.0482	-35.8381	-154.022	-1.95477	-0.454838	0.190984	0.00623626	-1.15227	-90.7909	1.52785	0.00267258	Step	1	0.235	1.24101
3	TWW Late-cued	LeftDoubleSupport	4	2.50071	11.8849	-29.8831	-144.397	-1.8326	-0.37926	0.150837	0.00437434	-1.25385	-98.7948	1.87741	0.00328403	Step	1	0.21	1.25958
3	TWW Late-cued	LeftDoubleSupport	5	2.72981	11.7478	-29.892	-131.76	-1.67223	-0.379373	0.149096	0.00477509	-1.04875	-82.6343	1.2743	0.00222904	Step	1	0.23	1.09607
3	TWW Late-cued	LeftDoubleSupport	6	2.98989	12.4187	-28.087	-118.195	-1.50006	-0.356466	0.157612	0.00523003	-0.993163	-78.2545	1.53732	0.00268913	Step	1	0.24	1.03709
3	TWW Late-cued	LeftDoubleSupport	7	2.82793	12.2687	-26.6552	-116.748	-1.48171	-0.338293	0.155707	0.00494672	-0.887814	-69.9537	1.81458	0.00317413	Step	1	0.23	0.980183
3	TWW Late-cued	LeftDoubleSupport	8	2.09361	8.4592	-25.5163	-106.032	-1.3457	-0.323839	0.10736	0.00366223	-1.04584	-82.4047	1.42642	0.00249515	Step	1	0.245	1.0704
3	TWW Late-cued	LeftDoubleSupport	9	2.496	11.304	-32.8376	-150.225	-1.90658	-0.416757	0.143464	0.00436609	-1.02841	-81.0319	1.84154	0.0032213	Step	1	0.22	1.0551
3	TWW Late-cued	LeftDoubleSupport	10	3.07665	14.3171	-28.9124	-135.772	-1.72315	-0.36694	0.181705	0.00538178	-1.10435	-87.0149	1.98042	0.00346422	Step	1	0.215	1.14769
3	TWW Late-cued	LeftSingleSupport	1	-1.59441	-3.77734	-10.7759	-24.2337	-0.307561	-0.136762	-0.04794	-0.002789	-1.19039	-93.7945	2.17032	0.0037964	Step	1	0.405	1.20246
3	TWW Late-cued	LeftSingleSupport	2	-1.66846	-4.07861	-11.4494	-27.1246	-0.344251	-0.14531	-0.0517635	-0.00291853	-1.17233	-92.3713	2.35713	0.00412317	Step	1	0.39	1.17849
3	TWW Late-cued	LeftSingleSupport	3	-2.1615	-5.46829	-11.0346	-26.1695	-0.332129	-0.140045	-0.0694006	-0.00378098	-1.23945	-97.6602	3.05014	0.00533542	Step	1	0.38	1.27615
3	TWW Late-cued	LeftSingleSupport	4	-2.08842	-5.1681	-8.19026	-18.6973	-0.237296	-0.103946	-0.0655907	-0.00365313	-1.29019	-101.658	2.67265	0.0046751	Step	1	0.39	1.29069
3	TWW Late-cued	LeftSingleSupport	5	-1.33405	-3.04378	-16.6557	-38.2151	-0.485005	-0.211385	-0.03863	-0.00233358	-1.14125	-89.9223	2.6561	0.00464614	Step	1	0.41	1.15825
3	TWW Late-cued	LeftSingleSupport	6	-1.50605	-3.39889	-21.1078	-48.4061	-0.614343	-0.267889	-0.0431368	-0.00263444	-1.10544	-87.1009	2.88215	0.00504155	Step	1	0.415	1.12376
3	TWW Late-cued	LeftSingleSupport	7	-1.43466	-3.36381	-24.7601	-59.2257	-0.751661	-0.314242	-0.0426917	-0.00250956	-1.04787	-82.5649	3.02628	0.00529367	Step	1	0.4	1.08589
3	TWW Late-cued	LeftSingleSupport	8	-1.25712	-2.97166	-12.3966	-27.5773	-0.349996	-0.157331	-0.0377147	-0.002199	-1.06516	-83.9277	2.38994	0.00418056	Step	1	0.415	1.09124
3	TWW Late-cued	LeftSingleSupport	9	-2.02895	-4.87685	-26.7624	-64.0788	-0.813254	-0.339653	-0.0618944	-0.00354912	-1.21591	-95.8057	2.68768	0.00470139	Step	1	0.4	1.22936
3	TWW Late-cued	LeftSingleSupport	10	-2.02977	-4.77039	-20.7638	-47.5651	-0.60367	-0.263523	-0.0605433	-0.00355054	-1.19701	-94.3163	3.00647	0.00525902	Step	1	0.41	1.2151
3	TWW Late-cued	RightDoubleSupport	1	-0.789328	-4.89434	-8.77162	-50.9388	-0.646487	-0.111325	-0.0621163	-0.00138072	0.010828	0.853169	0.609905	0.00106687	Step	1	0.155	0.617504
3	TWW Late-cued	RightDoubleSupport	2	-0.898791	-4.86286	-13.2062	-69.4985	-0.882037	-0.167606	-0.0617168	-0.0015722	-0.0386273	-3.04357	0.43585	0.000762404	Step	1	0.18	0.644445
3	TWW Late-cued	RightDoubleSupport	3	-1.45307	-6.94914	-13.0164	-58.6574	-0.744448	-0.165197	-0.0881947	-0.00254177	0.0612496	4.82605	0.339228	0.00059339	Step	1	0.21	0.742602
3	TWW Late-cued	RightDoubleSupport	4	-0.497872	-2.83616	-10.0791	-56.9068	-0.722231	-0.127918	-0.035995	-0.000870897	0.027969	2.20376	0.661739	0.00115754	Step	1	0.16	0.568765
3	TWW Late-cued	RightDoubleSupport	5	-1.42141	-4.52295	-6.02672	-17.7984	-0.225888	-0.0764879	-0.0574028	-0.00248638	0.142753	11.248	0.577489	0.00101017	Step	1	0.31	0.564666
3	TWW Late-cued	RightDoubleSupport	6	-1.36904	-5.96059	-1.95207	-6.48948	-0.082361	-0.0247746	-0.0756486	-0.00239478	0.118079	9.30383	0.327554	0.000572969	Step	1	0.23	0.838617
3	TWW Late-cued	RightDoubleSupport	7	-1.13179	-4.6031	1.78016	9.05246	0.114889	0.0225929	-0.05842	-0.00197978	0.175934	13.8624	0.269776	0.000471902	Step	1	0.24	0.697461
3	TWW Late-cued	RightDoubleSupport	8	-0.68356	-3.91239	-6.78773	-34.3198	-0.435568	-0.0861462	-0.049654	-0.00119571	0.0740613	5.83553	0.238937	0.000417958	Step	1	0.175	0.453071
3	TWW Late-cued	RightDoubleSupport	9	-0.783766	-2.13799	-1.83501	-3.67863	-0.0466871	-0.0232889	-0.0271342	-0.00137099	0.126513	9.96833	0.288341	0.000504376	Step	1	0.355	0.343483
3	TWW Late-cued	RightDoubleSupport	10	-1.5632	-7.54093	-3.81004	-15.934	-0.202226	-0.0483549	-0.0957054	-0.00273441	0.18161	14.3096	0.310561	0.000543244	Step	1	0.205	0.79803
3	TWW Late-cued	RightSingleSupport	1	0.421525	0.929112	-66.1646	-168.518	-2.13873	-0.839725	0.0117918	0.000737347	-0.476204	-37.5216	0.124903	0.000218486	Step	1	0.385	0.64132
3	TWW Late-cued	RightSingleSupport	2	0.894649	2.27672	-56.9902	-150.685	-1.91242	-0.723289	0.028895	0.00156495	-0.479622	-37.7909	0.1278	0.000223552	Step	1	0.37	0.629054
3	TWW Late-cued	RightSingleSupport	3	0.535525	1.2408	-59.7473	-137.766	-1.74845	-0.75828	0.0157476	0.00093676	-0.398755	-31.4192	-0.134016	-0.000234425	Step	1	0.425	0.667379
3	TWW Late-cued	RightSingleSupport	4	0.415901	0.886152	-69.6628	-173.104	-2.19695	-0.884123	0.0112466	0.000727508	-0.493471	-38.8821	0.201266	0.000352062	Step	1	0.395	0.610919
3	TWW Late-cued	RightSingleSupport	5	0.514716	0.989066	-63.8933	-126.804	-1.60932	-0.810899	0.0125527	0.00090036	-0.306927	-24.1837	-0.218983	-0.000383053	Step	1	0.495	0.471974
3	TWW Late-cued	RightSingleSupport	6	0.549226	0.864785	-62.9965	-103.359	-1.31177	-0.799517	0.0109754	0.000960725	-0.266695	-21.0137	-0.290486	-0.000508129	Step	1	0.6	0.53282
3	TWW Late-cued	RightSingleSupport	7	0.99839	1.38219	-62.7084	-89.5949	-1.13709	-0.795861	0.017542	0.00174642	-0.188776	-14.8742	-0.205705	-0.000359827	Step	1	0.69	0.448268
3	TWW Late-cued	RightSingleSupport	8	0.651075	1.60235	-60.0802	-149.355	-1.89553	-0.762506	0.0203362	0.00113888	-0.37042	-29.1866	0.255971	0.000447754	Step	1	0.395	0.498408
3	TWW Late-cued	RightSingleSupport	9	1.05986	2.2986	-62.56	-138.104	-1.75274	-0.793978	0.0291726	0.00185395	-0.307501	-24.229	0.0757039	0.000132424	Step	1	0.445	0.398197
3	TWW Late-cued	RightSingleSupport	10	1.05229	1.51427	-74.8041	-110.592	-1.40357	-0.949373	0.0192182	0.0018407	-0.270913	-21.3461	-0.143626	-0.000251236	Step	1	0.665	0.527678
3	TWW Pre-planned	LeftDoubleSupport	1	2.2983	12.897	-12.2451	-70.0352	-0.888849	-0.155408	0.163681	0.00402027	-0.903589	-71.1966	0.952243	0.0016657	Step	2	0.1775	1.43475
3	TWW Pre-planned	LeftDoubleSupport	2	2.1167	11.4908	-10.9187	-60.4973	-0.7678	-0.138574	0.145835	0.0037026	-0.767221	-60.4517	1.00496	0.00175792	Step	2	0.185	1.34146
3	TWW Pre-planned	LeftDoubleSupport	3	2.2603	12.5104	-16.588	-93.568	-1.18751	-0.210526	0.158775	0.0039538	-0.89989	-70.9052	1.23497	0.00216026	Step	1	0.18	1.32934
3	TWW Pre-planned	LeftDoubleSupport	4	2.38875	12.5048	-18.5869	-98.588	-1.25123	-0.235894	0.158704	0.00417849	-0.85749	-67.5643	1.24306	0.0021744	Spin	1	0.19	1.35852
3	TWW Pre-planned	LeftDoubleSupport	5	2.27977	11.627	-10.5231	-56.0466	-0.711313	-0.133554	0.147563	0.00398785	-0.696035	-54.8428	0.913912	0.00159865	Step	2	0.195	1.28394
3	TWW Pre-planned	LeftDoubleSupport	6	2.50747	12.2007	-18.2704	-89.6438	-1.13771	-0.231878	0.154845	0.00438615	-0.765279	-60.2988	0.995685	0.00174169	Spin	1	0.205	1.2576
3	TWW Pre-planned	LeftDoubleSupport	7	2.40879	15.2338	-13.9776	-89.2119	-1.13223	-0.177396	0.19334	0.00421355	-0.969073	-76.3563	1.6644	0.00291142	Spin	1	0.16	1.43432
3	TWW Pre-planned	LeftDoubleSupport	8	2.41091	13.5915	-10.642	-61.0125	-0.774338	-0.135062	0.172496	0.00421725	-0.784739	-61.832	1.03535	0.00181108	Step	2	0.1775	1.36858
3	TWW Pre-planned	LeftDoubleSupport	9	2.18694	12.3481	-9.76043	-56.85	-0.721509	-0.123874	0.156715	0.00382547	-0.760521	-59.9238	1.08922	0.0019053	Step	2	0.1775	1.37554
3	TWW Pre-planned	LeftDoubleSupport	10	2.42272	13.0851	-15.9694	-87.5346	-1.11094	-0.202675	0.166069	0.0042379	-0.838597	-66.0757	1.15742	0.0020246	Spin	1	0.185	1.326
3	TWW Pre-planned	LeftSingleSupport	1	-0.982293	-2.28407	-8.24637	-17.1846	-0.218097	-0.104659	-0.0289881	-0.00171826	-0.887287	-69.9122	1.97575	0.00345606	Step	2	0.405	1.21402
3	TWW Pre-planned	LeftSingleSupport	2	-0.989144	-2.46465	-9.85797	-23.8361	-0.302514	-0.125112	-0.03128	-0.00173025	-0.777883	-61.2919	1.70409	0.00298085	Step	2	0.385	1.15617
3	TWW Pre-planned	LeftSingleSupport	3	-0.866921	-1.94138	-17.4533	-41.5494	-0.527322	-0.221508	-0.0246389	-0.00151645	-0.971023	-76.51	2.42627	0.00424413	Step	1	0.4	1.16215
3	TWW Pre-planned	LeftSingleSupport	4	-0.910162	-2.17471	-20.2943	-50.3375	-0.638856	-0.257564	-0.0276002	-0.00159209	-0.964439	-75.9912	2.28671	0.004	Spin	1	0.385	1.18984
3	TWW Pre-planned	LeftSingleSupport	5	-0.852873	-2.06919	-6.15492	-14.4976	-0.183995	-0.0781148	-0.0262611	-0.00149188	-0.700577	-55.2007	1.9506	0.00341206	Step	2	0.3875	1.11726
3	TWW Pre-planned	LeftSingleSupport	6	-0.729486	-1.64807	-17.17	-40.2823	-0.511241	-0.217912	-0.0209164	-0.00127604	-0.859066	-67.6885	2.28241	0.00399247	Spin	1	0.405	1.09133
3	TWW Pre-planned	LeftSingleSupport	7	-1.29892	-3.17666	-15.6805	-38.348	-0.486692	-0.199008	-0.0403165	-0.00227212	-1.01218	-79.7528	2.51375	0.00439714	Spin	1	0.385	1.25201
3	TWW Pre-planned	LeftSingleSupport	8	-1.06763	-2.54887	-11.5219	-27.1652	-0.344766	-0.14623	-0.0323489	-0.00186753	-0.781344	-61.5646	1.96277	0.00343335	Step	2	0.3975	1.17027
3	TWW Pre-planned	LeftSingleSupport	9	-1.02389	-2.52422	-10.7378	-25.6315	-0.325301	-0.136279	-0.032036	-0.00179103	-0.750852	-59.162	2.00833	0.00351304	Step	2	0.3825	1.15981
3	TWW Pre-planned	LeftSingleSupport	10	-0.845987	-1.95975	-20.9443	-51.3766	-0.652044	-0.265814	-0.0248721	-0.00147983	-0.923156	-72.7384	2.29722	0.00401839	Spin	1	0.39	1.14481
3	TWW Pre-planned	RightDoubleSupport	1	-1.56522	-9.04152	-14.1249	-83.5723	-1.06065	-0.179265	-0.11475	-0.00273794	-0.906778	-71.4479	0.798118	0.0013961	Step	1	0.17	1.45469
3	TWW Pre-planned	RightDoubleSupport	2	-1.63722	-8.89862	-11.3237	-62.5784	-0.794211	-0.143714	-0.112936	-0.00286388	-0.650352	-51.2433	0.583739	0.0010211	Step	1	0.18	1.31562
3	TWW Pre-planned	RightDoubleSupport	3	-1.63804	-9.97329	-6.782	-39.0153	-0.495161	-0.0860735	-0.126576	-0.00286532	-0.124566	-9.81492	0.479489	0.00083874	Step	1	0.16	1.45752
3	TWW Pre-planned	RightDoubleSupport	4	-2.03259	-11.9798	-7.04835	-38.2539	-0.485498	-0.0894539	-0.152041	-0.00355548	-0.078776	-6.20701	0.252298	0.000441328	Spin	1	0.17	1.37693
3	TWW Pre-planned	RightDoubleSupport	5	-2.05093	-11.0554	-12.232	-65.8476	-0.835703	-0.155242	-0.140309	-0.00358756	-0.442849	-34.8935	0.587976	0.00102851	Step	1	0.18	1.29969
3	TWW Pre-planned	RightDoubleSupport	6	-2.06785	-11.8225	-7.28178	-42.9814	-0.545497	-0.0924164	-0.150044	-0.00361716	-0.587045	-46.2551	0.41619	0.000728016	Spin	2	0.17	1.34481
3	TWW Pre-planned	RightDoubleSupport	7	-1.69223	-9.94423	-9.89948	-56.1938	-0.713181	-0.125639	-0.126207	-0.0029601	-0.137937	-10.8685	0.232545	0.000406777	Spin	1	0.165	1.43756
3	TWW Pre-planned	RightDoubleSupport	8	-2.0663	-10.8591	-13.9733	-74.1762	-0.941404	-0.177342	-0.137817	-0.00361444	-0.605977	-47.7469	0.542366	0.000948726	Step	1	0.185	1.29496
3	TWW Pre-planned	RightDoubleSupport	9	-1.70875	-9.78852	-13.0911	-76.2833	-0.968147	-0.166146	-0.124231	-0.00298901	-0.642982	-50.6626	0.532186	0.000930919	Step	1	0.17	1.32815
3	TWW Pre-planned	RightDoubleSupport	10	-2.07571	-12.2367	-7.91591	-47.0074	-0.596592	-0.100464	-0.155302	-0.00363091	-0.63491	-50.0266	0.392893	0.000687263	Spin	2	0.1675	1.4109
3	TWW Pre-planned	RightSingleSupport	1	0.208443	0.305203	-22.8131	-52.5429	-0.666846	-0.289531	0.00387347	0.000364616	-1.02315	-80.6173	-0.636506	-0.0011134	Step	1	0.415	1.21239
3	TWW Pre-planned	RightSingleSupport	2	0.446067	0.94652	-26.9622	-66.6675	-0.846108	-0.34219	0.0120127	0.000780277	-0.807177	-63.6	-0.5884	-0.00102925	Step	1	0.39	1.10576
3	TWW Pre-planned	RightSingleSupport	3	0.632627	1.32001	-43.4386	-107.699	-1.36686	-0.5513	0.0167529	0.00110661	-0.441063	-34.7527	-0.870186	-0.00152216	Step	1	0.395	1.16025
3	TWW Pre-planned	RightSingleSupport	4	0.947677	2.20285	-42.8444	-107.662	-1.36639	-0.543758	0.0279574	0.00165771	-0.384986	-30.3343	-0.964682	-0.00168746	Spin	1	0.39	1.13842
3	TWW Pre-planned	RightSingleSupport	5	0.774143	1.8419	-37.4578	-98.5654	-1.25094	-0.475394	0.0233764	0.00135416	-0.72324	-56.9863	-0.795335	-0.00139123	Step	1	0.37	1.08421
3	TWW Pre-planned	RightSingleSupport	6	0.637519	1.33858	-22.1525	-51.3767	-0.652046	-0.281147	0.0169885	0.00111517	-0.68558	-54.019	-0.930576	-0.0016278	Spin	2	0.4025	1.09468
3	TWW Pre-planned	RightSingleSupport	7	1.17487	2.70017	-47.8273	-121.599	-1.54327	-0.606999	0.0342692	0.00205512	-0.487639	-38.4227	-0.965373	-0.00168867	Spin	1	0.385	1.20438
3	TWW Pre-planned	RightSingleSupport	8	0.704328	1.61176	-32.4949	-82.713	-1.04975	-0.412408	0.0204556	0.00123204	-0.824857	-64.9931	-0.866214	-0.00151521	Step	1	0.38	1.10989
3	TWW Pre-planned	RightSingleSupport	9	0.777958	1.75092	-30.1414	-74.8706	-0.950216	-0.382538	0.0222218	0.00136083	-0.827792	-65.2243	-0.659268	-0.00115322	Step	1	0.39	1.13346
3	TWW Pre-planned	RightSingleSupport	10	0.57963	1.25585	-22.2343	-54.6856	-0.69404	-0.282186	0.0159386	0.00101391	-0.768051	-60.5171	-0.917454	-0.00160484	Spin	2	0.3875	1.17575
4	Straight Line Gait	LeftDoubleSupport	1	2.16009	10.237	-1.44718	-8.00819	-0.108885	-0.0196768	0.13919	0.00402611	-0.130176	-9.57405	0.662913	0.00123558		4	0.21	1.09017
4	Straight Line Gait	LeftDoubleSupport	2	2.00614	10.3443	-2.43683	-13.625	-0.185256	-0.0331329	0.140649	0.00373918	-0.143218	-10.5333	0.687424	0.00128127		4	0.195	1.15052
4	Straight Line Gait	LeftDoubleSupport	3	2.34059	12.7261	-0.712808	-4.90509	-0.0666931	-0.00969185	0.173033	0.00436254	-0.133335	-9.8064	0.804451	0.00149939		4	0.18375	1.22264
4	Straight Line Gait	LeftDoubleSupport	4	2.08813	11.1099	-0.906504	-5.93852	-0.0807444	-0.0123255	0.151059	0.00389199	-0.116804	-8.59058	0.823951	0.00153573		4	0.1875	1.19253
4	Straight Line Gait	LeftDoubleSupport	5	2.08723	10.733	-1.08618	-6.5431	-0.0889648	-0.0147684	0.145933	0.00389032	-0.126395	-9.29596	0.734858	0.00136968		4	0.19375	1.15879
4	Straight Line Gait	LeftDoubleSupport	6
4	Straight Line Gait	LeftDoubleSupport	7
4	Straight Line Gait	LeftDoubleSupport	8
4	Straight Line Gait	LeftDoubleSupport	9
4	Straight Line Gait	LeftDoubleSupport	10
4	Straight Line Gait	LeftSingleSupport	1	-1.39779	-3.56049	15.2855	39.4408	0.536266	0.207833	-0.048411	-0.00260529	-0.0130328	-0.958529	1.28099	0.00238758		4	0.38	0.959881
4	Straight Line Gait	LeftSingleSupport	2	-1.26961	-3.30449	15.5045	40.6578	0.552813	0.21081	-0.0449302	-0.00236637	-0.0250188	-1.84006	1.27077	0.00236854		4	0.37625	1.00744
4	Straight Line Gait	LeftSingleSupport	3	-1.68083	-4.27318	13.5959	34.9914	0.475769	0.184859	-0.0581013	-0.00313285	-0.0256756	-1.88837	1.4222	0.00265079		4	0.38	1.04039
4	Straight Line Gait	LeftSingleSupport	4	-1.57788	-4.05511	13.8528	36.247	0.49284	0.188353	-0.0551361	-0.00294095	-0.00952663	-0.700657	1.38561	0.00258259		4	0.375	1.04649
4	Straight Line Gait	LeftSingleSupport	5	-1.45195	-3.68725	14.8982	38.2378	0.519908	0.202566	-0.0501345	-0.00270624	-0.0138253	-1.01681	1.34907	0.00251449		4	0.38	1.00446
4	Straight Line Gait	LeftSingleSupport	6
4	Straight Line Gait	LeftSingleSupport	7
4	Straight Line Gait	LeftSingleSupport	8
4	Straight Line Gait	LeftSingleSupport	9
4	Straight Line Gait	LeftSingleSupport	10
4	Straight Line Gait	RightDoubleSupport	1	-2.31088	-11.6688	-0.508506	-1.4977	-0.0203638	-0.00691402	-0.158658	-0.00430717	0.121425	8.93046	-0.6251	-0.0011651		4	0.19625	1.09763
4	Straight Line Gait	RightDoubleSupport	2	-2.26014	-11.8975	-0.335764	-0.541234	-0.007359	-0.00456529	-0.161767	-0.0042126	0.113306	8.33333	-0.641554	-0.00119577		5	0.188	1.15748
4	Straight Line Gait	RightDoubleSupport	3	-2.34685	-12.8519	-0.808667	-3.3922	-0.0461228	-0.0109952	-0.174744	-0.00437421	0.103419	7.60617	-0.73199	-0.00136433		4	0.18125	1.21577
4	Straight Line Gait	RightDoubleSupport	4	-2.28338	-12.5254	-0.275261	-0.411403	-0.00559374	-0.00374265	-0.170304	-0.00425591	0.119223	8.76852	-0.749729	-0.00139739		4	0.18125	1.1899
4	Straight Line Gait	RightDoubleSupport	5	-2.32202	-12.2547	-0.813757	-3.27152	-0.044482	-0.0110644	-0.166623	-0.00432793	0.118487	8.71441	-0.686952	-0.00128039		5	0.188	1.15084
4	Straight Line Gait	RightDoubleSupport	6
4	Straight Line Gait	RightDoubleSupport	7
4	Straight Line Gait	RightDoubleSupport	8
4	Straight Line Gait	RightDoubleSupport	9
4	Straight Line Gait	RightDoubleSupport	10
4	Straight Line Gait	RightSingleSupport	1	1.5361	3.95636	-14.1061	-36.7561	-0.499762	-0.191797	0.0537935	0.00286308	0.00472246	0.347323	-1.31675	-0.00245425		4	0.375	0.97041
4	Straight Line Gait	RightSingleSupport	2	1.53998	3.97914	-13.2604	-34.7821	-0.472922	-0.180298	0.0541032	0.00287032	0.00519444	0.382036	-1.34238	-0.00250201		5	0.372	1.02599
4	Straight Line Gait	RightSingleSupport	3	1.68731	4.38608	-12.7281	-33.84	-0.460113	-0.173061	0.0596363	0.00314491	-0.00288539	-0.212212	-1.55448	-0.00289734		4	0.3675	1.07033
4	Straight Line Gait	RightSingleSupport	4	1.81301	4.70108	-12.9175	-34.0566	-0.463058	-0.175636	0.0639193	0.0033792	0.01273	0.936258	-1.43319	-0.00267128		4	0.37125	1.06041
4	Straight Line Gait	RightSingleSupport	5	1.68086	4.31263	-13.0819	-34.1509	-0.46434	-0.177871	0.0586376	0.00313289	0.00866626	0.637378	-1.45037	-0.00270329		5	0.375	1.00832
4	Straight Line Gait	RightSingleSupport	6
4	Straight Line Gait	RightSingleSupport	7
4	Straight Line Gait	RightSingleSupport	8
4	Straight Line Gait	RightSingleSupport	9
4	Straight Line Gait	RightSingleSupport	10
4	TWW Late-cued	LeftDoubleSupport	1	2.19015	11.0579	-7.37132	-35.8474	-0.487407	-0.100226	0.150351	0.00408215	-0.243445	-17.9047	1.70254	0.00317331	Spin	1	0.2	0.707845
4	TWW Late-cued	LeftDoubleSupport	2	1.75338	7.77254	-18.9844	-87.3981	-1.18833	-0.258126	0.105681	0.00326806	-0.729599	-53.6599	1.04656	0.00195065	Step	1	0.22	0.757384
4	TWW Late-cued	LeftDoubleSupport	3	2.10218	13.013	-3.99556	-23.9557	-0.325719	-0.0543265	0.176934	0.00391819	-0.0819539	-6.02747	1.49906	0.00279404	Step	1	0.165	0.87307
4	TWW Late-cued	LeftDoubleSupport	4	1.60106	7.69401	-7.59035	-37.9152	-0.515523	-0.103204	0.104613	0.00298415	-0.462513	-34.0165	1.22436	0.00228203	Step	2	0.2075	0.900407
4	TWW Late-cued	LeftDoubleSupport	5	2.35762	9.85299	-15.5363	-65.2164	-0.886729	-0.211243	0.133968	0.00439429	-0.495288	-36.427	1.98973	0.00370859	Spin	1	0.24	0.725459
4	TWW Late-cued	LeftDoubleSupport	6	1.43788	6.38877	-7.86616	-42.667	-0.580132	-0.106954	0.0868663	0.00268001	-0.419965	-30.8872	1.07242	0.00199885	Step	2	0.2225	0.875309
4	TWW Late-cued	LeftDoubleSupport	7	2.63782	12.5445	-11.7163	-55.1848	-0.750333	-0.159303	0.170564	0.00491655	-0.297361	-21.8701	1.59521	0.00297325	Spin	1	0.21	0.785057
4	TWW Late-cued	LeftDoubleSupport	8	1.56909	7.58534	-7.18448	-39.0975	-0.531598	-0.0976853	0.103136	0.00292458	-0.487394	-35.8465	1.13042	0.00210695	Step	2	0.205	0.940323
4	TWW Late-cued	LeftDoubleSupport	9	1.61562	9.74816	-4.82897	-27.1457	-0.369093	-0.0656581	0.132543	0.00301129	-0.113861	-8.37418	1.63649	0.0030502	Spin	1	0.17	0.689966
4	TWW Late-cued	LeftDoubleSupport	10	1.66648	7.85288	-7.94665	-41.8467	-0.568978	-0.108048	0.106773	0.00310609	-0.460263	-33.851	1.15826	0.00215883	Step	2	0.21	0.919443
4	TWW Late-cued	LeftSingleSupport	1	-1.67998	-3.30538	-30.6936	-62.0756	-0.844025	-0.417332	-0.0449423	-0.00313126	-0.453687	-33.3673	2.35879	0.00439646	Spin	1	0.485	0.608102
4	TWW Late-cued	LeftSingleSupport	2	-1.44685	-3.17193	-6.2636	-13.4176	-0.182436	-0.0851645	-0.0431278	-0.00269673	-0.775419	-57.0298	1.66749	0.00310799	Step	1	0.44	0.792649
4	TWW Late-cued	LeftSingleSupport	3	-1.22515	-3.72816	-5.9338	-19.2702	-0.262012	-0.0806803	-0.0506908	-0.00228351	-0.137284	-10.0968	2.20491	0.00410966	Step	1	0.305	0.645413
4	TWW Late-cued	LeftSingleSupport	4	-1.46591	-3.71499	0.376761	4.22924	0.0575038	0.00512271	-0.0505117	-0.00273226	-0.476163	-35.0204	1.61125	0.00300315	Step	2	0.3725	0.810896
4	TWW Late-cued	LeftSingleSupport	5	-2.17236	-4.68079	-24.4918	-52.9411	-0.719825	-0.333008	-0.0636435	-0.00404898	-0.644344	-47.3897	2.4492	0.00456497	Spin	1	0.45	0.712508
4	TWW Late-cued	LeftSingleSupport	6	-1.43875	-3.40728	0.0674204	6.98605	0.0949874	0.000916696	-0.0463278	-0.00268164	-0.493126	-36.268	1.63412	0.00304578	Step	2	0.3725	0.799098
4	TWW Late-cued	LeftSingleSupport	7	-1.794	-3.9072	-25.5384	-57.4173	-0.780687	-0.347238	-0.0531251	-0.00334377	-0.492133	-36.195	2.63678	0.0049146	Spin	1	0.435	0.690531
4	TWW Late-cued	LeftSingleSupport	8	-1.27095	-3.16863	2.9612	11.3957	0.154945	0.0402626	-0.043083	-0.00236887	-0.496521	-36.5177	1.5977	0.00297789	Step	2	0.3725	0.847892
4	TWW Late-cued	LeftSingleSupport	9	-0.819495	-1.66842	-37.6358	-81.6252	-1.10984	-0.511723	-0.0226851	-0.00152743	-0.37038	-27.2404	2.36737	0.00441245	Spin	1	0.455	0.586128
4	TWW Late-cued	LeftSingleSupport	10	-1.35047	-3.24232	0.713897	7.62291	0.103647	0.00970665	-0.0440849	-0.00251709	-0.491528	-36.1505	1.70435	0.00317668	Step	2	0.3775	0.846322
4	TWW Late-cued	RightDoubleSupport	1	-2.30282	-10.6642	-6.9507	-34.3626	-0.467219	-0.0945068	-0.144999	-0.00429214	-0.347018	-25.5222	-0.415223	-0.000773919	Spin	1	0.2175	0.924336
4	TWW Late-cued	RightDoubleSupport	2	-0.161222	-0.835086	-6.19657	-27.5694	-0.374853	-0.084253	-0.0113544	-0.000300496	0.0923778	6.79412	0.337474	0.000629006	Step	1	0.215	0.844657
4	TWW Late-cued	RightDoubleSupport	3	-1.51422	-10.0733	-7.02308	-43.2286	-0.587767	-0.0954908	-0.136964	-0.0028223	-0.209896	-15.4372	0.253824	0.000473094	Step	1	0.155	0.589753
4	TWW Late-cued	RightDoubleSupport	4	-1.39507	-8.52549	-5.69091	-31.6714	-0.430627	-0.0773778	-0.115919	-0.00260021	-0.00257854	-0.189644	0.154601	0.000288155	Step	1	0.165	0.65628
4	TWW Late-cued	RightDoubleSupport	5	-2.23538	-9.95719	-0.191628	0.852563	0.0115921	-0.00260551	-0.135385	-0.00416644	0.162243	11.9325	-0.491433	-0.000915964	Spin	1	0.225	0.94533
4	TWW Late-cued	RightDoubleSupport	6	-1.14565	-7.90572	-9.35793	-58.902	-0.800874	-0.127237	-0.107492	-0.00213534	0.0126031	0.926924	0.166211	0.000309795	Step	1	0.15	0.600989
4	TWW Late-cued	RightDoubleSupport	7	-2.57323	-13.3359	-14.5065	-75.8167	-1.03086	-0.197241	-0.181325	-0.00479616	-0.848539	-62.4076	-0.199323	-0.000371511	Spin	1	0.195	0.946621
4	TWW Late-cued	RightDoubleSupport	8	-1.31366	-7.08964	-7.94212	-40.7327	-0.553831	-0.107987	-0.0963959	-0.00244849	0.00667783	0.491135	0.391243	0.000729223	Step	1	0.185	0.681493
4	TWW Late-cued	RightDoubleSupport	9	-2.642	-11.7199	-14.6682	-65.9902	-0.897251	-0.199439	-0.159353	-0.00492433	-0.784969	-57.7322	0.197792	0.000368658	Spin	1	0.225	0.898313
4	TWW Late-cued	RightDoubleSupport	10	-2.01096	-12.1776	-9.02662	-51.2868	-0.697332	-0.122732	-0.165575	-0.00374817	0.0240424	1.76825	0.269266	0.000501876	Step	1	0.165	0.753595
4	TWW Late-cued	RightSingleSupport	1	1.89842	4.64205	-11.9666	-28.6219	-0.389164	-0.162706	0.0631166	0.00353839	-0.439184	-32.3007	-0.954575	-0.0017792	Spin	1	0.395	0.808202
4	TWW Late-cued	RightSingleSupport	2	0.0526215	0.153916	-41.3462	-86.4041	-1.17481	-0.562173	0.00209275	9.80793e-05	-0.220666	-16.2294	0.571064	0.00106439	Step	1	0.47	0.504247
4	TWW Late-cued	RightSingleSupport	3	0.943793	2.50549	-40.1109	-107.56	-1.46246	-0.545377	0.0340665	0.0017591	-0.498329	-36.6507	-0.0222724	-4.15127e-05	Step	1	0.365	0.580184
4	TWW Late-cued	RightSingleSupport	4	1.65681	4.4806	-43.329	-116.294	-1.58122	-0.589133	0.0609215	0.00308806	-0.32211	-23.6903	0.205382	0.000382804	Step	1	0.365	0.561669
4	TWW Late-cued	RightSingleSupport	5	2.44968	5.55037	-33.5761	-75.8334	-1.03109	-0.456525	0.0754668	0.00456587	-0.105777	-7.77959	-0.343098	-0.000639489	Spin	1	0.435	0.643611
4	TWW Late-cued	RightSingleSupport	6	1.50878	4.13038	-43.2844	-117.772	-1.60132	-0.588527	0.0561596	0.00281216	-0.33827	-24.8788	0.391447	0.000729605	Step	1	0.36	0.523849
4	TWW Late-cued	RightSingleSupport	7	1.30983	3.22496	-8.48154	-20.229	-0.275049	-0.115321	0.0438489	0.00244135	-0.88019	-64.7355	-1.07119	-0.00199656	Spin	1	0.39	0.90278
4	TWW Late-cued	RightSingleSupport	8	1.39392	3.33728	-47.5574	-113.841	-1.54787	-0.646625	0.0453761	0.00259807	-0.35755	-26.2967	0.406564	0.00075778	Step	1	0.41	0.560486
4	TWW Late-cued	RightSingleSupport	9	1.36353	3.28618	-12.1379	-29.0828	-0.395431	-0.165035	0.0446813	0.00254143	-0.845193	-62.1615	-0.920624	-0.00171592	Spin	1	0.395	0.869019
4	TWW Late-cued	RightSingleSupport	10	2.07132	5.04413	-43.7179	-105.726	-1.43753	-0.59442	0.0685836	0.00386067	-0.327274	-24.0701	0.425981	0.000793971	Step	1	0.405	0.542433
4	TWW Pre-planned	LeftDoubleSupport	1	1.98537	10.314	-10.5221	-56.5988	-0.769558	-0.143066	0.140236	0.00370045	-0.65942	-48.4984	1.56867	0.00292379	Spin	1	0.19	0.953633
4	TWW Pre-planned	LeftDoubleSupport	2	2.14637	11.1148	-7.33723	-38.7352	-0.526671	-0.0997622	0.151125	0.00400054	-0.689182	-50.6873	1.25975	0.002348	Step	2	0.1925	1.04264
4	TWW Pre-planned	LeftDoubleSupport	3	1.93805	9.91693	-6.86396	-37.3464	-0.507788	-0.0933274	0.134838	0.00361226	-0.420121	-30.8987	1.12763	0.00210175	Spin	2	0.195	1.02197
4	TWW Pre-planned	LeftDoubleSupport	4	1.96994	9.72986	-9.11917	-45.9343	-0.624555	-0.123991	0.132294	0.00367171	-0.586308	-43.1213	1.17763	0.00219494	Step	2	0.2025	0.952356
4	TWW Pre-planned	LeftDoubleSupport	5	1.92978	9.4211	-8.63078	-42.7882	-0.581779	-0.11735	0.128096	0.00359684	-0.594769	-43.7436	1.15247	0.00214804	Step	2	0.205	0.958682
4	TWW Pre-planned	LeftDoubleSupport	6	1.85059	8.98702	-8.57648	-42.7629	-0.581436	-0.116612	0.122194	0.00344925	-0.569224	-41.8648	1.22428	0.00228189	Step	2	0.205	0.950818
4	TWW Pre-planned	LeftDoubleSupport	7	1.8639	8.73163	-6.42541	-31.8957	-0.433677	-0.0873646	0.118722	0.00347406	-0.370567	-27.2542	1.01556	0.00189287	Spin	2	0.2125	0.948126
4	TWW Pre-planned	LeftDoubleSupport	8	1.92336	9.3167	-10.5551	-52.2883	-0.710949	-0.143515	0.126677	0.00358488	-0.601827	-44.2626	1.44375	0.00269095	Spin	1	0.205	0.909732
4	TWW Pre-planned	LeftDoubleSupport	9	1.82137	8.74206	-7.14605	-34.6634	-0.471308	-0.0971628	0.118863	0.00339478	-0.364735	-26.8252	1.09902	0.00204843	Spin	2	0.2075	0.972242
4	TWW Pre-planned	LeftDoubleSupport	10	1.90321	9.72358	-8.18058	-42.6758	-0.580251	-0.111229	0.132209	0.00354733	-0.596485	-43.8698	1.1935	0.00222452	Step	2	0.195	0.985601
4	TWW Pre-planned	LeftSingleSupport	1	-1.5277	-3.43558	-8.54044	-19.2593	-0.261863	-0.116122	-0.0467126	-0.00284742	-0.686583	-50.4962	2.24308	0.0041808	Spin	1	0.425	0.849767
4	TWW Pre-planned	LeftSingleSupport	2	-1.25517	-3.07628	-5.83015	-14.0444	-0.190958	-0.079271	-0.0418273	-0.00233946	-0.69135	-50.8468	2.00894	0.00374439	Step	2	0.39	0.901763
4	TWW Pre-planned	LeftSingleSupport	3	-1.22443	-2.9246	4.14903	11.1005	0.150931	0.0564133	-0.039765	-0.00228217	-0.387197	-28.4772	1.72579	0.00321664	Spin	2	0.4025	0.879912
4	TWW Pre-planned	LeftSingleSupport	4	-1.33407	-3.23686	-3.16571	-7.40861	-0.100733	-0.0430433	-0.0440107	-0.00248653	-0.578352	-42.5361	1.73854	0.0032404	Step	2	0.4	0.819715
4	TWW Pre-planned	LeftSingleSupport	5	-1.34935	-3.18333	-5.18925	-11.765	-0.159966	-0.0705568	-0.0432829	-0.002515	-0.579475	-42.6188	1.76662	0.00329274	Step	2	0.41	0.831656
4	TWW Pre-planned	LeftSingleSupport	6	-1.4129	-3.39949	-1.415	-3.01951	-0.0410555	-0.0192393	-0.046222	-0.00263345	-0.564557	-41.5216	1.72867	0.00322201	Step	2	0.4025	0.831852
4	TWW Pre-planned	LeftSingleSupport	7	-1.16742	-2.75528	2.2256	5.94301	0.0808055	0.0302608	-0.0374628	-0.00217591	-0.35256	-25.9298	1.68022	0.00313171	Spin	2	0.4075	0.835088
4	TWW Pre-planned	LeftSingleSupport	8	-1.53701	-3.6492	-7.49355	-17.6235	-0.239622	-0.101888	-0.0496172	-0.00286479	-0.635252	-46.721	1.91343	0.00356637	Spin	1	0.41	0.811244
4	TWW Pre-planned	LeftSingleSupport	9	-1.23125	-3.02777	-0.295749	0.74195	0.0100881	-0.00402122	-0.0411678	-0.00229489	-0.363214	-26.7133	1.64755	0.00307081	Spin	2	0.3925	0.846049
4	TWW Pre-planned	LeftSingleSupport	10	-1.27946	-3.07439	-4.00469	-8.73664	-0.11879	-0.0544506	-0.0418016	-0.00238475	-0.5951	-43.7679	1.79546	0.00334649	Step	2	0.4025	0.85441
4	TWW Pre-planned	RightDoubleSupport	1	-2.31792	-10.7891	-7.42971	-34.4681	-0.468654	-0.10102	-0.146696	-0.00432029	-0.442142	-32.5182	-0.125073	-0.00023312	Spin	2	0.2125	1.00199
4	TWW Pre-planned	RightDoubleSupport	2	-2.85698	-12.9877	-10.5096	-48.2896	-0.65658	-0.142896	-0.176591	-0.00532503	-0.65659	-48.2903	0.287215	0.000535331	Step	1	0.22	0.958151
4	TWW Pre-planned	RightDoubleSupport	3	-2.26462	-10.7702	-6.68149	-31.9149	-0.433938	-0.0908464	-0.146439	-0.00422094	-0.452076	-33.2489	-0.111307	-0.000207461	Spin	2	0.2075	0.980666
4	TWW Pre-planned	RightDoubleSupport	4	-2.26483	-10.0044	-9.58518	-42.4867	-0.57768	-0.130327	-0.136027	-0.00422134	-0.460374	-33.8592	0.275353	0.000513221	Step	1	0.225	0.856502
4	TWW Pre-planned	RightDoubleSupport	5	-2.27761	-10.0834	-9.39853	-41.8254	-0.568688	-0.127789	-0.137101	-0.00424515	-0.475918	-35.0024	0.164857	0.000307271	Step	1	0.225	0.88966
4	TWW Pre-planned	RightDoubleSupport	6	-2.03513	-9.03912	-10.2537	-45.3366	-0.61643	-0.139417	-0.122902	-0.00379321	-0.399491	-29.3814	0.149797	0.000279202	Step	1	0.225	0.883008
4	TWW Pre-planned	RightDoubleSupport	7	-2.12919	-9.87169	-6.99804	-32.5768	-0.442938	-0.0951504	-0.134223	-0.00396852	-0.390481	-28.7188	-0.110128	-0.000205263	Spin	2	0.215	0.971379
4	TWW Pre-planned	RightDoubleSupport	8	-2.16126	-9.93605	-6.67851	-30.6533	-0.416785	-0.0908059	-0.135098	-0.00402829	-0.413907	-30.4417	-0.0819707	-0.000152782	Spin	2	0.215	0.955902
4	TWW Pre-planned	RightDoubleSupport	9	-2.16753	-10.3942	-6.8091	-33.7184	-0.45846	-0.0925814	-0.141327	-0.00403998	-0.40417	-29.7256	-0.0920237	-0.00017152	Spin	2	0.2075	0.969444
4	TWW Pre-planned	RightDoubleSupport	10	-2.24586	-10.214	-12.4749	-56.4757	-0.767884	-0.169618	-0.138877	-0.00418597	-0.456517	-33.5755	0.301644	0.000562224	Step	1	0.22	0.898702
4	TWW Pre-planned	RightSingleSupport	1	1.80261	4.58757	-22.1043	-56.2719	-0.765113	-0.300546	0.062376	0.00335982	-0.559636	-41.1596	-0.754216	-0.00140576	Spin	2	0.3825	0.851107
4	TWW Pre-planned	RightSingleSupport	2	1.27337	3.21551	-16.2297	-40.7494	-0.554058	-0.220671	0.0437204	0.00237339	-0.746256	-54.885	-0.647895	-0.00120759	Step	1	0.38	0.843317
4	TWW Pre-planned	RightSingleSupport	3	1.59296	4.02624	-20.2221	-50.7514	-0.690052	-0.274954	0.0547436	0.00296906	-0.551228	-40.5412	-0.73847	-0.00137641	Spin	2	0.3825	0.847812
4	TWW Pre-planned	RightSingleSupport	4	1.38468	3.42376	-19.4273	-48.0572	-0.653421	-0.264148	0.0465519	0.00258086	-0.601722	-44.2549	-0.458804	-0.000855149	Step	1	0.39	0.743992
4	TWW Pre-planned	RightSingleSupport	5	1.43389	3.65428	-17.6952	-44.9444	-0.611097	-0.240596	0.0496862	0.00267258	-0.606635	-44.6163	-0.495155	-0.000922901	Step	1	0.38	0.760699
4	TWW Pre-planned	RightSingleSupport	6	1.52327	3.78328	-22.5317	-55.8049	-0.758764	-0.306358	0.0514402	0.00283917	-0.562544	-41.3735	-0.400051	-0.000745641	Step	1	0.39	0.738892
4	TWW Pre-planned	RightSingleSupport	7	1.58813	3.88581	-20.3624	-49.0213	-0.666528	-0.276862	0.0528343	0.00296006	-0.523486	-38.5009	-0.710021	-0.00132338	Spin	2	0.395	0.809912
4	TWW Pre-planned	RightSingleSupport	8	1.67291	4.17108	-18.6987	-45.272	-0.615551	-0.254242	0.056713	0.00311807	-0.513079	-37.7355	-0.636262	-0.00118591	Spin	2	0.3875	0.81019
4	TWW Pre-planned	RightSingleSupport	9	1.72253	4.37304	-16.457	-42.1059	-0.572502	-0.223761	0.059459	0.00321056	-0.535167	-39.36	-0.652806	-0.00121674	Spin	2	0.385	0.818734
4	TWW Pre-planned	RightSingleSupport	10	1.42696	3.60047	-22.5173	-56.4358	-0.767341	-0.306161	0.0489546	0.00265967	-0.627579	-46.1566	-0.383359	-0.000714529	Step	1	0.385	0.787538
5	Straight Line Gait	LeftDoubleSupport	1	1.13552	5.94412	1.52999	7.27875	0.124384	0.0261455	0.101577	0.00277055	-0.110704	-6.4782	0.639266	0.00155974		4	0.1925	1.15716
5	Straight Line Gait	LeftDoubleSupport	2	0.983731	5.32956	1.65709	7.9348	0.135595	0.0283175	0.091075	0.0024002	-0.102537	-6.00027	0.693605	0.00169233		4	0.185	1.16889
5	Straight Line Gait	LeftDoubleSupport	3	0.995614	5.75343	1.21029	5.80291	0.0991639	0.0206821	0.0983183	0.0024292	-0.105711	-6.18606	0.731949	0.00178588		4	0.175	1.21028
5	Straight Line Gait	LeftDoubleSupport	4	0.995991	5.43101	1.5951	7.85356	0.134207	0.0272581	0.0928086	0.00243012	-0.120914	-7.0757	0.644281	0.00157198		4	0.18125	1.1756
5	Straight Line Gait	LeftDoubleSupport	5	1.03909	6.20285	1.33507	7.08929	0.121146	0.0228145	0.105998	0.00253526	-0.0870339	-5.09308	0.734041	0.00179098		4	0.1675	1.28082
5	Straight Line Gait	LeftDoubleSupport	6
5	Straight Line Gait	LeftDoubleSupport	7
5	Straight Line Gait	LeftDoubleSupport	8
5	Straight Line Gait	LeftDoubleSupport	9
5	Straight Line Gait	LeftDoubleSupport	10
5	Straight Line Gait	LeftSingleSupport	1	-0.989037	-2.43221	8.02665	20.0668	0.342915	0.137165	-0.0415632	-0.00241315	-0.00737638	-0.431654	0.852428	0.00207984		4	0.3925	1.01986
5	Straight Line Gait	LeftSingleSupport	2	-1.08498	-2.70216	7.64779	19.2979	0.329774	0.13069	-0.0461762	-0.00264724	-0.00249528	-0.14602	0.789023	0.00192513		4	0.38875	1.03298
5	Straight Line Gait	LeftSingleSupport	3	-1.11444	-2.77216	8.0583	20.2849	0.346642	0.137706	-0.0473725	-0.00271912	-6.68351e-06	-0.000391108	0.803034	0.00195932		4	0.39	1.06306
5	Straight Line Gait	LeftSingleSupport	4	-1.11056	-2.73371	8.99542	22.4934	0.384381	0.15372	-0.0467154	-0.00270964	-0.0072672	-0.425265	0.755843	0.00184418		4	0.3925	1.03668
5	Straight Line Gait	LeftSingleSupport	5	-1.24586	-3.10395	7.72631	19.574	0.334493	0.132032	-0.0530424	-0.00303977	0.0137898	0.806957	0.842054	0.00205453		4	0.38625	1.12565
5	Straight Line Gait	LeftSingleSupport	6
5	Straight Line Gait	LeftSingleSupport	7
5	Straight Line Gait	LeftSingleSupport	8
5	Straight Line Gait	LeftSingleSupport	9
5	Straight Line Gait	LeftSingleSupport	10
5	Straight Line Gait	RightDoubleSupport	1	-1.5483	-8.31233	-1.21063	-5.97216	-0.102056	-0.0206881	-0.142047	-0.00377768	0.0710688	4.15883	-0.498038	-0.00121516		4	0.18625	1.18036
5	Straight Line Gait	RightDoubleSupport	2	-1.42413	-7.86335	-1.30816	-6.52828	-0.111559	-0.0223546	-0.134374	-0.00347473	0.0751498	4.39764	-0.543376	-0.00132578		4	0.18125	1.19223
5	Straight Line Gait	RightDoubleSupport	3	-1.40963	-8.03867	-1.15583	-5.81771	-0.0994168	-0.0197516	-0.13737	-0.00343935	0.0772485	4.52046	-0.56918	-0.00138874		4	0.175	1.21937
5	Straight Line Gait	RightDoubleSupport	4	-1.36481	-7.44093	-1.35239	-6.81989	-0.116543	-0.0231105	-0.127155	-0.00332999	0.0773754	4.52788	-0.545124	-0.00133005		4	0.18375	1.1953
5	Straight Line Gait	RightDoubleSupport	5	-1.45284	-8.72906	-1.00616	-5.06336	-0.0865259	-0.0171939	-0.149168	-0.00354479	0.0802062	4.69354	-0.637065	-0.00155437		3	0.166667	1.31046
5	Straight Line Gait	RightDoubleSupport	6
5	Straight Line Gait	RightDoubleSupport	7
5	Straight Line Gait	RightDoubleSupport	8
5	Straight Line Gait	RightDoubleSupport	9
5	Straight Line Gait	RightDoubleSupport	10
5	Straight Line Gait	RightSingleSupport	1	1.40184	3.40017	-8.31787	-20.4248	-0.349032	-0.142141	0.0581042	0.00342034	-0.0180593	-1.0568	-0.888153	-0.002167		4	0.39875	1.03852
5	Straight Line Gait	RightSingleSupport	2	1.56215	3.87563	-8.43084	-21.1002	-0.360574	-0.144072	0.0662293	0.00381148	-0.0193358	-1.1315	-0.779954	-0.00190301		4	0.3925	1.04872
5	Straight Line Gait	RightSingleSupport	3	1.52016	3.73032	-6.3751	-15.6901	-0.268122	-0.108942	0.0637462	0.00370903	0.00424465	0.24839	-0.820237	-0.00200129		4	0.395	1.07046
5	Straight Line Gait	RightSingleSupport	4	1.51356	3.79496	-8.66236	-21.6431	-0.369852	-0.148028	0.0648508	0.00369293	-0.0181125	-1.05992	-0.746094	-0.00182039		4	0.3925	1.04741
5	Straight Line Gait	RightSingleSupport	5	1.63244	4.06257	-6.02313	-15.0521	-0.25722	-0.102927	0.0694239	0.00398298	0.00413714	0.242099	-0.856956	-0.00209089		3	0.39	1.14072
5	Straight Line Gait	RightSingleSupport	6
5	Straight Line Gait	RightSingleSupport	7
5	Straight Line Gait	RightSingleSupport	8
5	Straight Line Gait	RightSingleSupport	9
5	Straight Line Gait	RightSingleSupport	10
5	TWW Late-cued	LeftDoubleSupport	1	0.954742	5.06195	-2.88282	-15.536	-0.265489	-0.0492635	0.086502	0.00232947	-0.453739	-26.5521	0.88088	0.00214926	Step	2	0.19	0.980849
5	TWW Late-cued	LeftDoubleSupport	2	1.17346	6.09989	-4.09722	-22.3117	-0.381277	-0.0700159	0.104239	0.00286313	-0.5624	-32.9107	0.860544	0.00209964	Step	2	0.1925	0.942099
5	TWW Late-cued	LeftDoubleSupport	3	1.27338	6.15659	0.953982	4.41491	0.0754448	0.0163023	0.105208	0.00310692	-0.11672	-6.83025	0.524538	0.00127982	Step	1	0.205	0.975297
5	TWW Late-cued	LeftDoubleSupport	4	1.3371	6.8107	-6.51208	-32.4501	-0.554529	-0.111283	0.116386	0.00326239	-0.360568	-21.0998	1.06662	0.00260244	Spin	1	0.2	0.76626
5	TWW Late-cued	LeftDoubleSupport	5	1.47782	8.96327	-5.78662	-33.2356	-0.567951	-0.0988855	0.15317	0.00360572	-0.171172	-10.0167	1.10667	0.00270015	Spin	1	0.17	0.941271
5	TWW Late-cued	LeftDoubleSupport	6	0.876224	4.70609	-2.78521	-22.3657	-0.3822	-0.0475956	0.0804207	0.0021379	-0.361872	-21.1761	0.799386	0.00195042	Spin	2	0.185	0.974398
5	TWW Late-cued	LeftDoubleSupport	7	0.896118	4.72209	-2.49358	-15.008	-0.256466	-0.0426118	0.0806941	0.00218644	-0.511047	-29.9056	0.756681	0.00184622	Step	2	0.19	0.902953
5	TWW Late-cued	LeftDoubleSupport	8	1.08912	5.33735	-4.16177	-22.0131	-0.376174	-0.0711191	0.0912081	0.00265734	-0.4123	-24.1271	0.758189	0.0018499	Step	2	0.205	0.936791
5	TWW Late-cued	LeftDoubleSupport	9	1.12793	7.14569	-2.29506	-19.1424	-0.327118	-0.0392195	0.12211	0.00275204	-0.481988	-28.2051	0.907543	0.00221431	Step	2	0.1575	1.03471
5	TWW Late-cued	LeftDoubleSupport	10	0.986359	5.11671	-3.07924	-15.0786	-0.257673	-0.05262	0.0874376	0.00240662	-0.506694	-29.6509	0.775259	0.00189155	Step	2	0.195	0.95724
5	TWW Late-cued	LeftSingleSupport	1	-1.12344	-2.81502	-2.31503	-5.36927	-0.0917536	-0.0395607	-0.0481049	-0.00274107	-0.438445	-25.6571	0.970558	0.00236806	Step	2	0.39	0.892037
5	TWW Late-cued	LeftSingleSupport	2	-1.37305	-3.6798	1.25685	5.46424	0.0933766	0.0214779	-0.0628827	-0.0033501	-0.549194	-32.1379	1.04687	0.00255424	Step	2	0.36	0.835589
5	TWW Late-cued	LeftSingleSupport	3	-0.739143	-1.9954	3.37413	10.1631	0.173673	0.0576593	-0.0340986	-0.00180343	-0.0667929	-3.90861	1.12169	0.00273681	Step	1	0.345	0.746484
5	TWW Late-cued	LeftSingleSupport	4	-1.28098	-3.12401	-18.0354	-44.4307	-0.759261	-0.3082	-0.0533851	-0.00312545	-0.498557	-29.1747	1.31803	0.00321586	Spin	1	0.395	0.669029
5	TWW Late-cued	LeftSingleSupport	5	-1.06976	-2.47063	-26.9919	-63.5909	-1.08668	-0.461254	-0.0422197	-0.0026101	-0.400773	-23.4526	1.42863	0.00348571	Spin	1	0.415	0.754179
5	TWW Late-cued	LeftSingleSupport	6	-1.07829	-2.73919	-2.95434	-6.5413	-0.111782	-0.0504856	-0.046809	-0.00263093	-0.416588	-24.378	0.881654	0.00215114	Spin	2	0.3825	0.868282
5	TWW Late-cued	LeftSingleSupport	7	-1.0373	-2.62127	-0.196452	4.3145	0.0737289	-0.0033571	-0.0447939	-0.00253091	-0.517294	-30.2712	0.896338	0.00218697	Step	2	0.3675	0.809442
5	TWW Late-cued	LeftSingleSupport	8	-0.902515	-2.23519	-0.764253	-1.81646	-0.0310409	-0.01306	-0.0381963	-0.00220204	-0.400296	-23.4247	0.965859	0.0023566	Step	2	0.3925	0.855387
5	TWW Late-cued	LeftSingleSupport	9	-1.44719	-3.83024	-1.10781	-0.463037	-0.00791267	-0.018931	-0.0654536	-0.00353099	-0.529778	-31.0017	1.04049	0.00253869	Step	2	0.3575	0.880389
5	TWW Late-cued	LeftSingleSupport	10	-0.908432	-2.21625	-1.19713	-2.72407	-0.0465507	-0.0204572	-0.0378727	-0.00221648	-0.464759	-27.197	0.961476	0.0023459	Step	2	0.3975	0.855598
5	TWW Late-cued	RightDoubleSupport	1	-0.969072	-5.37721	-7.24195	-39.397	-0.673241	-0.123755	-0.0918892	-0.00236444	-0.0457194	-2.67542	-0.149458	-0.000364662	Step	1	0.18	0.917667
5	TWW Late-cued	RightDoubleSupport	2	-0.848355	-5.04879	-7.03521	-38.8751	-0.664323	-0.120222	-0.086277	-0.0020699	-0.171813	-10.0542	-0.177956	-0.000434194	Step	1	0.175	0.647844
5	TWW Late-cued	RightDoubleSupport	3	-0.724714	-3.57191	-10.0336	-44.9637	-0.768369	-0.171461	-0.061039	-0.00176823	-0.124293	-7.27344	-0.0197755	-4.82502e-05	Step	1	0.215	0.633725
5	TWW Late-cued	RightDoubleSupport	4	-1.45619	-7.21235	-4.20297	-24.5265	-0.419125	-0.0718231	-0.123249	-0.00355296	-0.342112	-20.0199	-0.184318	-0.000449717	Spin	2	0.2	0.925856
5	TWW Late-cued	RightDoubleSupport	5	-1.54166	-10.2875	-5.5682	-37.7975	-0.645909	-0.095153	-0.1758	-0.00376148	-0.759665	-44.4543	-0.132597	-0.000323524	Spin	1	0.15	0.961414
5	TWW Late-cued	RightDoubleSupport	6	-0.659491	-3.28746	-8.93003	-41.9181	-0.716324	-0.152602	-0.0561782	-0.00160909	-0.0261635	-1.53104	-0.00942397	-2.29935e-05	Spin	1	0.205	0.855812
5	TWW Late-cued	RightDoubleSupport	7	-0.466796	-2.6205	-7.43623	-39.2653	-0.670991	-0.127075	-0.0447808	-0.00113893	-0.0905602	-5.29943	0.131114	0.000319904	Step	1	0.185	0.596222
5	TWW Late-cued	RightDoubleSupport	8	-1.0823	-6.16555	-4.23276	-23.2282	-0.396939	-0.0723321	-0.105361	-0.00264071	0.0317078	1.85549	0.0222664	5.43277e-05	Step	1	0.175	0.968369
5	TWW Late-cued	RightDoubleSupport	9	-0.378429	-2.27337	-9.91046	-51.7101	-0.883656	-0.169356	-0.0388488	-0.000923329	-0.106524	-6.23363	-0.0977075	-0.000238396	Step	1	0.185	0.674618
5	TWW Late-cued	RightDoubleSupport	10	-1.05561	-5.77718	-5.32778	-28.0857	-0.479946	-0.0910445	-0.0987241	-0.00257559	-0.123826	-7.24611	-0.0557363	-0.000135991	Step	1	0.185	0.884431
5	TWW Late-cued	RightSingleSupport	1	1.39513	3.40762	-32.3912	-79.5838	-1.35998	-0.553522	0.0582316	0.00340397	-0.34931	-20.4411	-0.0472473	-0.000115279	Step	1	0.4	0.719933
5	TWW Late-cued	RightSingleSupport	2	0.929298	2.2536	-35.7414	-86.8881	-1.4848	-0.610772	0.0385109	0.00226739	-0.497975	-29.1407	0.00111814	2.72814e-06	Step	1	0.405	0.64365
5	TWW Late-cued	RightSingleSupport	3	0.745481	1.86591	-35.8654	-88.203	-1.50727	-0.61289	0.0318859	0.0018189	-0.481941	-28.2024	0.129147	0.000315105	Step	1	0.4	0.621246
5	TWW Late-cued	RightSingleSupport	4	1.2193	2.91255	-13.8665	-33.577	-0.573786	-0.23696	0.0497716	0.00297496	-0.495044	-28.9692	-0.607885	-0.00148318	Spin	2	0.4025	0.801713
5	TWW Late-cued	RightSingleSupport	5	1.16367	2.74016	-12.9913	-30.8804	-0.527705	-0.222003	0.0468257	0.00283923	-0.812204	-47.5289	-0.510109	-0.00124461	Spin	1	0.405	0.875428
5	TWW Late-cued	RightSingleSupport	6	1.15571	2.89764	-33.7574	-85.0772	-1.45386	-0.576868	0.0495167	0.00281982	-0.374034	-21.8879	0.130035	0.000317272	Spin	1	0.39	0.722622
5	TWW Late-cued	RightSingleSupport	7	0.707135	1.7247	-36.8542	-89.5849	-1.53088	-0.629789	0.0294729	0.00172534	-0.428792	-25.0922	0.324355	0.000791392	Step	1	0.405	0.555936
5	TWW Late-cued	RightSingleSupport	8	0.975647	1.94223	-33.0752	-67.0898	-1.14647	-0.565211	0.0331901	0.00238048	-0.249768	-14.616	-0.154645	-0.000377317	Step	1	0.485	0.647997
5	TWW Late-cued	RightSingleSupport	9	0.701058	1.77255	-37.6967	-96.2285	-1.64441	-0.644186	0.0302906	0.00171051	-0.484964	-28.3793	0.198707	0.000484824	Step	1	0.385	0.621855
5	TWW Late-cued	RightSingleSupport	10	1.07071	2.46947	-30.517	-70.5366	-1.20537	-0.521494	0.0421999	0.00261242	-0.388195	-22.7166	-0.0706749	-0.000172439	Step	1	0.425	0.681983
5	TWW Pre-planned	LeftDoubleSupport	1	1.01193	5.73976	-3.61448	-21.8122	-0.372741	-0.0617666	0.0980848	0.002469	-0.486233	-28.4535	0.752411	0.00183581	Step	2	0.175	1.01658
5	TWW Pre-planned	LeftDoubleSupport	2	0.922644	4.94278	-2.80901	-17.0623	-0.291571	-0.0480022	0.0844654	0.00225116	-0.357335	-20.9106	0.805943	0.00196642	Spin	2	0.1875	1.04499
5	TWW Pre-planned	LeftDoubleSupport	3	1.09453	5.97631	-4.00089	-22.4912	-0.384345	-0.0683698	0.102127	0.00267053	-0.561539	-32.8603	0.83125	0.00202816	Step	2	0.1825	1.06043
5	TWW Pre-planned	LeftDoubleSupport	4	1.01809	6.35589	-3.54647	-24.343	-0.415989	-0.0606044	0.108614	0.00248403	-0.450895	-26.3856	1.10204	0.00268887	Spin	2	0.165	1.09564
5	TWW Pre-planned	LeftDoubleSupport	5	1.23637	7.61752	-3.43032	-22.2503	-0.380228	-0.0586195	0.130173	0.00301661	-0.6285	-36.7788	1.02775	0.00250761	Step	1	0.1625	1.11004
5	TWW Pre-planned	LeftDoubleSupport	6	1.2813	8.45911	-7.346	-47.1263	-0.805324	-0.125533	0.144555	0.00312623	-0.562588	-32.9217	1.38777	0.00338601	Spin	1	0.155	0.972809
5	TWW Pre-planned	LeftDoubleSupport	7	1.62687	9.2774	-4.69866	-26.4396	-0.451817	-0.0802938	0.158538	0.00396939	-0.269118	-15.7483	0.886327	0.00216255	Step	1	0.175	1.16448
5	TWW Pre-planned	LeftDoubleSupport	8	1.53336	9.8327	-4.82409	-30.419	-0.51982	-0.0824371	0.168027	0.00374124	-0.437444	-25.5985	1.42373	0.00347376	Spin	1	0.16	0.904199
5	TWW Pre-planned	LeftDoubleSupport	9
5	TWW Pre-planned	LeftDoubleSupport	10
5	TWW Pre-planned	LeftSingleSupport	1	-0.906937	-2.17277	-3.64867	-8.36016	-0.142864	-0.0623508	-0.0371297	-0.00221283	-0.494584	-28.9423	0.956987	0.00233495	Step	2	0.405	0.900536
5	TWW Pre-planned	LeftSingleSupport	2	-0.91313	-2.15346	-1.6943	-3.10856	-0.0531211	-0.0289533	-0.0367996	-0.00222794	-0.351256	-20.5549	0.975756	0.00238075	Spin	2	0.41	0.920197
5	TWW Pre-planned	LeftSingleSupport	3	-1.10328	-2.7902	-5.03667	-12.2341	-0.209065	-0.0860698	-0.0476808	-0.00269189	-0.570775	-33.4008	1.08017	0.00263551	Step	2	0.3825	0.966649
5	TWW Pre-planned	LeftSingleSupport	4	-1.19754	-2.90661	-6.1752	-14.7649	-0.252313	-0.105526	-0.04967	-0.00292187	-0.47935	-28.0508	1.12663	0.00274887	Spin	2	0.4	1.001
5	TWW Pre-planned	LeftSingleSupport	5	-1.46581	-3.67034	-4.64683	-11.2248	-0.191817	-0.079408	-0.0627212	-0.00357643	-0.624083	-36.5203	1.09986	0.00268355	Step	1	0.385	0.968949
5	TWW Pre-planned	LeftSingleSupport	6	-1.4063	-3.41637	-24.0547	-59.26	-1.01267	-0.411062	-0.0583811	-0.00343122	-0.729941	-42.715	1.58527	0.00386789	Spin	1	0.395	0.915418
5	TWW Pre-planned	LeftSingleSupport	7	-0.769765	-1.96011	-15.32	-39.9657	-0.68296	-0.261799	-0.0334956	-0.00187815	-0.38398	-22.4699	1.4989	0.00365715	Step	1	0.37	0.987525
5	TWW Pre-planned	LeftSingleSupport	8	-1.63418	-3.99069	-23.217	-56.4799	-0.965166	-0.396747	-0.0681955	-0.00398723	-0.581203	-34.0111	1.50062	0.00366136	Spin	1	0.4	0.801188
5	TWW Pre-planned	LeftSingleSupport	9
5	TWW Pre-planned	LeftSingleSupport	10
5	TWW Pre-planned	RightDoubleSupport	1	-1.03933	-5.44354	-8.60251	-44.5502	-0.761303	-0.147005	-0.0930227	-0.00253587	-0.219352	-12.8361	0.200386	0.000488922	Step	1	0.19	0.958038
5	TWW Pre-planned	RightDoubleSupport	2	-1.1385	-6.04767	-6.86422	-35.0456	-0.598881	-0.1173	-0.103347	-0.00277784	0.00882433	0.516385	-0.211295	-0.000515537	Spin	1	0.19	1.09957
5	TWW Pre-planned	RightDoubleSupport	3	-1.10346	-6.2694	-8.5055	-48.3462	-0.826171	-0.145347	-0.107136	-0.00269233	-0.343441	-20.0976	0.0903655	0.000220483	Step	1	0.175	1.01683
5	TWW Pre-planned	RightDoubleSupport	4	-1.31465	-7.34152	-6.79695	-36.4182	-0.622338	-0.116151	-0.125457	-0.00320761	-0.14352	-8.39855	-0.343995	-0.000839314	Spin	1	0.18	1.16339
5	TWW Pre-planned	RightDoubleSupport	5	-1.06342	-7.03395	-9.28274	-61.5243	-1.05137	-0.15863	-0.120201	-0.00259463	-0.408136	-23.8834	0.0580317	0.000141591	Step	1	0.15	0.983264
5	TWW Pre-planned	RightDoubleSupport	6	-1.14063	-6.43009	-5.63463	-29.8474	-0.510051	-0.0962882	-0.109881	-0.00278303	0.0749543	4.3862	-0.44362	-0.00108239	Spin	1	0.18	1.10015
5	TWW Pre-planned	RightDoubleSupport	7	-1.38141	-8.76003	-8.30104	-54.513	-0.931554	-0.141853	-0.149697	-0.00337049	-0.659575	-38.5973	0.348286	0.000849782	Step	1	0.155	1.13368
5	TWW Pre-planned	RightDoubleSupport	8	-1.45423	-8.28522	-4.44983	-24.6296	-0.420886	-0.0760416	-0.141583	-0.00354818	-0.409088	-23.9392	-0.392085	-0.000956647	Spin	2	0.1775	1.07195
5	TWW Pre-planned	RightDoubleSupport	9
5	TWW Pre-planned	RightDoubleSupport	10
5	TWW Pre-planned	RightSingleSupport	1	0.865998	2.01568	-28.7019	-67.0331	-1.1455	-0.490477	0.0344452	0.00211295	-0.483905	-28.3173	0.0123392	3.01065e-05	Step	1	0.42	0.766185
5	TWW Pre-planned	RightSingleSupport	2	1.46514	3.54609	-26.7394	-64.7222	-1.10602	-0.456941	0.0605979	0.00357479	-0.253636	-14.8424	-0.135374	-0.000330299	Spin	1	0.405	0.851073
5	TWW Pre-planned	RightSingleSupport	3	0.975593	2.29197	-26.0689	-62.2399	-1.0636	-0.445483	0.0391666	0.00238035	-0.563389	-32.9686	-0.110899	-0.000270583	Step	1	0.41	0.838295
5	TWW Pre-planned	RightSingleSupport	4	1.86215	4.53495	-24.104	-59.8038	-1.02197	-0.411904	0.0774961	0.00454345	-0.382563	-22.387	-0.368878	-0.000900025	Spin	1	0.395	0.927799
5	TWW Pre-planned	RightSingleSupport	5	1.20862	2.96613	-28.5217	-71.3532	-1.21933	-0.487397	0.0506871	0.00294891	-0.654321	-38.2898	-0.0539047	-0.000131522	Step	1	0.39	0.853914
5	TWW Pre-planned	RightSingleSupport	6	1.67559	4.14881	-27.5481	-69.2355	-1.18314	-0.47076	0.0708976	0.00408827	-0.202478	-11.8487	-0.32892	-0.000802532	Spin	1	0.39	0.893115
5	TWW Pre-planned	RightSingleSupport	7	0.736519	1.66898	-21.6096	-52.4472	-0.896252	-0.369279	0.0285206	0.00179703	-0.794132	-46.4713	-0.292622	-0.000713967	Step	1	0.4	0.948624
5	TWW Pre-planned	RightSingleSupport	8	1.46209	3.69473	-14.6944	-37.497	-0.640773	-0.251107	0.0631379	0.00356736	-0.536377	-31.3879	-0.578768	-0.00141213	Spin	2	0.3825	0.907574
5	TWW Pre-planned	RightSingleSupport	9
5	TWW Pre-planned	RightSingleSupport	10
6	Straight Line Gait	LeftDoubleSupport	1	2.42169	14.3311	-1.34826	-9.1547	-0.122526	-0.0180451	0.191808	0.00440463	-0.132544	-9.90313	1.06527	0.00193755		3	0.171667	1.42547
6	Straight Line Gait	LeftDoubleSupport	2	2.35932	14.734	-0.970848	-7.21845	-0.0966117	-0.0129938	0.1972	0.0042912	-0.0897848	-6.70837	1.05273	0.00191474		4	0.1625	1.48831
6	Straight Line Gait	LeftDoubleSupport	3	2.31022	14.4549	-0.64049	-5.14885	-0.0689123	-0.00857232	0.193465	0.0042019	-0.112236	-8.38583	0.950526	0.00172884		3	0.161667	1.49484
6	Straight Line Gait	LeftDoubleSupport	4	2.2396	13.724	-0.909238	-6.80647	-0.0910978	-0.0121692	0.183683	0.00407345	-0.10769	-8.04615	0.841205	0.00153001		3	0.165	1.442
6	Straight Line Gait	LeftDoubleSupport	5
6	Straight Line Gait	LeftDoubleSupport	6
6	Straight Line Gait	LeftDoubleSupport	7
6	Straight Line Gait	LeftDoubleSupport	8
6	Straight Line Gait	LeftDoubleSupport	9
6	Straight Line Gait	LeftDoubleSupport	10
6	Straight Line Gait	LeftSingleSupport	1	-1.54574	-3.84317	12.4121	31.7304	0.42468	0.166123	-0.051437	-0.00281144	-0.0444452	-3.32077	1.60957	0.00292752		3	0.385	1.29133
6	Straight Line Gait	LeftSingleSupport	2	-1.67499	-4.15842	12.3028	31.6246	0.423264	0.164661	-0.0556563	-0.00304651	-0.00618161	-0.461865	1.57134	0.00285798		4	0.3825	1.35836
6	Straight Line Gait	LeftSingleSupport	3	-1.35152	-3.32213	11.0815	28.6344	0.383243	0.148314	-0.0444633	-0.00245819	-0.0359267	-2.6843	1.71844	0.00312554		3	0.38	1.3498
6	Straight Line Gait	LeftSingleSupport	4	-1.24002	-3.07386	12.8744	33.0569	0.442434	0.172312	-0.0411406	-0.00225538	-0.0200055	-1.49473	1.47983	0.00269156		3	0.383333	1.30699
6	Straight Line Gait	LeftSingleSupport	5
6	Straight Line Gait	LeftSingleSupport	6
6	Straight Line Gait	LeftSingleSupport	7
6	Straight Line Gait	LeftSingleSupport	8
6	Straight Line Gait	LeftSingleSupport	9
6	Straight Line Gait	LeftSingleSupport	10
6	Straight Line Gait	RightDoubleSupport	1	-2.78812	-17.0632	0.947323	7.06835	0.0946028	0.012679	-0.228374	-0.0050711	0.0965007	7.21015	-0.90063	-0.00163809		4	0.165	1.43513
6	Straight Line Gait	RightDoubleSupport	2	-2.71063	-17.3379	1.52711	10.7765	0.144233	0.0204389	-0.232051	-0.00493016	0.107303	8.01727	-0.979613	-0.00178175		3	0.158333	1.53934
6	Straight Line Gait	RightDoubleSupport	3	-2.88804	-17.9326	1.18709	8.31558	0.111296	0.015888	-0.24001	-0.00525284	0.0817891	6.11095	-0.866221	-0.00157551		4	0.1625	1.49367
6	Straight Line Gait	RightDoubleSupport	4	-2.65067	-15.5568	1.34677	8.88252	0.118884	0.0180251	-0.208213	-0.00482111	0.0858015	6.41075	-0.706831	-0.0012856		4	0.17125	1.4573
6	Straight Line Gait	RightDoubleSupport	5
6	Straight Line Gait	RightDoubleSupport	6
6	Straight Line Gait	RightDoubleSupport	7
6	Straight Line Gait	RightDoubleSupport	8
6	Straight Line Gait	RightDoubleSupport	9
6	Straight Line Gait	RightDoubleSupport	10
6	Straight Line Gait	RightSingleSupport	1	1.94769	4.7775	-14.1407	-35.6158	-0.476682	-0.18926	0.0639421	0.00354251	-0.00129054	-0.0964243	-1.57585	-0.0028662		4	0.39125	1.25475
6	Straight Line Gait	RightSingleSupport	2	1.99606	4.96818	-11.3529	-29.144	-0.390063	-0.151947	0.0664941	0.00363049	0.0311862	2.33011	-1.57246	-0.00286003		3	0.385	1.34952
6	Straight Line Gait	RightSingleSupport	3	1.88975	4.64108	-12.3808	-31.4153	-0.420463	-0.165705	0.0621163	0.00343712	0.00278002	0.207712	-1.64692	-0.00299546		4	0.38875	1.31374
6	Straight Line Gait	RightSingleSupport	4	1.66256	4.06498	-12.1443	-30.7134	-0.411068	-0.162539	0.0544057	0.00302391	0.00573691	0.428639	-1.48256	-0.00269652		4	0.39	1.28872
6	Straight Line Gait	RightSingleSupport	5
6	Straight Line Gait	RightSingleSupport	6
6	Straight Line Gait	RightSingleSupport	7
6	Straight Line Gait	RightSingleSupport	8
6	Straight Line Gait	RightSingleSupport	9
6	Straight Line Gait	RightSingleSupport	10
6	TWW Late-cued	LeftDoubleSupport	1	1.75505	11.487	-18.5528	-119.842	-1.60397	-0.248311	0.153742	0.00319213	-0.774116	-57.8389	2.53564	0.00461188	Spin	1	0.155	1.0289
6	TWW Late-cued	LeftDoubleSupport	2	1.96166	9.52808	-23.8572	-118.671	-1.58829	-0.319305	0.127524	0.00356792	-1.13134	-84.5291	1.94921	0.00354527	Step	1	0.205	1.1365
6	TWW Late-cued	LeftDoubleSupport	3	2.23358	13.27	-11.096	-58.2848	-0.780083	-0.148509	0.177605	0.00406249	-0.648484	-48.4522	1.60751	0.00292378	Step	2	0.17	1.19666
6	TWW Late-cued	LeftDoubleSupport	4	2.35288	11.9435	-12.5259	-65.5647	-0.877518	-0.167646	0.159852	0.00427947	-0.622591	-46.5176	1.46999	0.00267365	Step	2	0.195	1.16244
6	TWW Late-cued	LeftDoubleSupport	5	2.04657	11.1761	-23.2407	-127.561	-1.70727	-0.311054	0.149582	0.00372235	-1.1474	-85.7293	2.57226	0.00467848	Step	1	0.185	1.15496
6	TWW Late-cued	LeftDoubleSupport	6	2.42144	18.1771	-12.6687	-91.4006	-1.22331	-0.169558	0.243283	0.00440418	-0.17918	-13.3876	1.78343	0.00324376	Spin	1	0.135	1.08499
6	TWW Late-cued	LeftDoubleSupport	7	2.54903	19.0055	-10.8875	-79.0147	-1.05753	-0.145719	0.25437	0.00463624	-0.166292	-12.4247	1.64718	0.00299594	Spin	1	0.135	1.10042
6	TWW Late-cued	LeftDoubleSupport	8	2.56113	14.9603	-14.5345	-83.6337	-1.11935	-0.194529	0.200229	0.00465826	-0.222157	-16.5987	1.53158	0.00278568	Spin	1	0.17	0.921791
6	TWW Late-cued	LeftDoubleSupport	9	2.63768	13.8732	-16.7326	-86.6342	-1.15951	-0.22395	0.185678	0.00479748	-0.468902	-35.0345	2.17562	0.00395707	Spin	1	0.19	0.865815
6	TWW Late-cued	LeftDoubleSupport	10	1.96822	10.9218	-18.2069	-103.415	-1.38411	-0.243681	0.146178	0.00357984	-1.06708	-79.7283	2.19307	0.00398882	Step	1	0.18	1.08724
6	TWW Late-cued	LeftSingleSupport	1	-2.63535	-6.06636	-27.3356	-63.9802	-0.856312	-0.36586	-0.0811922	-0.00479323	-0.966942	-72.2461	2.66474	0.0048467	Spin	1	0.415	1.05575
6	TWW Late-cued	LeftSingleSupport	2	-2.47916	-5.94682	-5.50927	-12.2236	-0.163601	-0.0737361	-0.0795923	-0.00450917	-1.16211	-86.8285	2.17515	0.00395622	Step	1	0.405	1.16619
6	TWW Late-cued	LeftSingleSupport	3	-1.80505	-4.33351	-5.66348	-10.1676	-0.136084	-0.0758	-0.0579997	-0.00328307	-0.693323	-51.8024	2.29155	0.00416792	Step	2	0.3675	1.08237
6	TWW Late-cued	LeftSingleSupport	4	-2.21201	-5.46552	-2.64806	-0.352318	-0.00471543	-0.0354416	-0.0731506	-0.00402325	-0.687876	-51.3954	2.11792	0.00385213	Step	2	0.37	1.11187
6	TWW Late-cued	LeftSingleSupport	5	-2.89134	-6.92119	-9.86816	-22.7637	-0.30467	-0.132075	-0.0926333	-0.00525884	-1.20513	-90.0429	2.65325	0.00482579	Step	1	0.405	1.20999
6	TWW Late-cued	LeftSingleSupport	6	-1.97432	-3.49432	-51.1368	-95.5973	-1.27947	-0.684415	-0.046768	-0.00359095	-0.552926	-41.3124	3.14789	0.00572547	Spin	1	0.525	0.77005
6	TWW Late-cued	LeftSingleSupport	7	-2.10383	-3.67197	-48.7128	-89.3973	-1.19649	-0.651973	-0.0491456	-0.0038265	-0.517653	-38.677	2.95246	0.00537	Spin	1	0.535	0.756921
6	TWW Late-cued	LeftSingleSupport	8	-1.74731	-3.34911	-53.7585	-109.865	-1.47044	-0.719504	-0.0448245	-0.00317805	-0.637345	-47.6199	2.77595	0.00504897	Spin	1	0.48	0.805289
6	TWW Late-cued	LeftSingleSupport	9	-2.38305	-4.99086	-45.9172	-99.8684	-1.33664	-0.614556	-0.0667977	-0.00433434	-0.805147	-60.1574	2.93747	0.00534275	Spin	1	0.45	0.893121
6	TWW Late-cued	LeftSingleSupport	10	-2.46667	-5.65436	-11.1091	-24.7781	-0.33163	-0.148684	-0.075678	-0.00448645	-1.09582	-81.8754	2.4322	0.00442376	Step	1	0.42	1.09914
6	TWW Late-cued	RightDoubleSupport	1	-1.745	-11.0855	-3.70437	-18.3401	-0.245464	-0.0495794	-0.148368	-0.00317384	0.177827	13.2865	-0.231122	-0.000420371	Spin	1	0.16	1.17503
6	TWW Late-cued	RightDoubleSupport	2	-1.29123	-7.57675	-7.87482	-43.6938	-0.584798	-0.105397	-0.101407	-0.00234853	-0.129602	-9.68338	0.621735	0.00113083	Step	1	0.17	0.830637
6	TWW Late-cued	RightDoubleSupport	3	-1.02561	-8.44519	-7.00397	-53.7752	-0.719728	-0.0937411	-0.11303	-0.0018654	-0.0898736	-6.715	0.874589	0.00159073	Step	1	0.12	0.713435
6	TWW Late-cued	RightDoubleSupport	4	-0.877039	-7.84107	-7.55691	-60.8079	-0.813853	-0.101142	-0.104945	-0.00159518	-0.0740368	-5.53174	0.400873	0.000729118	Step	1	0.115	0.913476
6	TWW Late-cued	RightDoubleSupport	5	-0.808021	-7.1987	-10.2446	-82.9343	-1.10999	-0.137114	-0.0963475	-0.00146965	-0.0807764	-6.03529	0.257737	0.000468778	Step	1	0.115	0.854926
6	TWW Late-cued	RightDoubleSupport	6													Spin	0
6	TWW Late-cued	RightDoubleSupport	7													Spin	0
6	TWW Late-cued	RightDoubleSupport	8													Spin	0
6	TWW Late-cued	RightDoubleSupport	9													Spin	0
6	TWW Late-cued	RightDoubleSupport	10	-1.17826	-8.12903	-10.0815	-65.6119	-0.87815	-0.134931	-0.108799	-0.00214305	-0.072663	-5.42909	0.294654	0.000535924	Step	1	0.145	0.853651
6	TWW Late-cued	RightSingleSupport	1	2.62441	6.40496	-53.649	-131.733	-1.76311	-0.718038	0.085724	0.00477334	-0.231824	-17.3209	0.0953714	0.000173464	Spin	1	0.4	0.862585
6	TWW Late-cued	RightSingleSupport	2	1.13519	2.72957	-51.2984	-122.632	-1.6413	-0.686578	0.0365325	0.00206471	-0.48898	-36.5347	0.552085	0.00100415	Step	1	0.41	0.672045
6	TWW Late-cued	RightSingleSupport	3	0.856999	2.00151	-57.8566	-143.824	-1.92494	-0.774353	0.0267883	0.00155873	-0.49375	-36.891	0.476679	0.000866996	Step	1	0.395	0.627358
6	TWW Late-cued	RightSingleSupport	4	1.22083	2.85006	-54.9888	-128.586	-1.721	-0.73597	0.0381452	0.00222047	-0.459131	-34.3045	0.489992	0.000891209	Step	1	0.42	0.659759
6	TWW Late-cued	RightSingleSupport	5	1.59335	4.04868	-55.6511	-143.422	-1.91956	-0.744834	0.0541875	0.00289802	-0.492671	-36.8104	0.298147	0.000542278	Step	1	0.38	0.690517
6	TWW Late-cued	RightSingleSupport	6													Spin	0
6	TWW Late-cued	RightSingleSupport	7													Spin	0
6	TWW Late-cued	RightSingleSupport	8													Spin	0
6	TWW Late-cued	RightSingleSupport	9													Spin	0
6	TWW Late-cued	RightSingleSupport	10	1.56386	3.96024	-52.7714	-134.15	-1.79547	-0.706293	0.0530038	0.0028444	-0.462594	-34.5632	0.363215	0.000660625	Step	1	0.385	0.689043
6	TWW Pre-planned	LeftDoubleSupport	1	3.0534	18.4541	-11.9522	-71.9093	-0.962435	-0.159968	0.24699	0.00555361	-0.725308	-54.1921	1.90153	0.00345855	Spin	1	0.165	1.28001
6	TWW Pre-planned	LeftDoubleSupport	2	2.36222	14.9757	-9.3403	-61.2679	-0.82001	-0.125011	0.200435	0.00429647	-0.777194	-58.0689	1.59762	0.0029058	Step	2	0.1575	1.34317
6	TWW Pre-planned	LeftDoubleSupport	3	2.61484	16.9417	-15.1128	-98.1726	-1.31394	-0.20227	0.226748	0.00475594	-0.806404	-60.2513	2.04042	0.00371117	Spin	1	0.155	1.32193
6	TWW Pre-planned	LeftDoubleSupport	4	2.29676	13.9685	-9.71282	-60.9455	-0.815695	-0.129996	0.186954	0.00417741	-0.914804	-68.3505	1.55346	0.00282548	Step	2	0.165	1.42166
6	TWW Pre-planned	LeftDoubleSupport	5	2.65347	16.6649	-10.9539	-69.8354	-0.934677	-0.146607	0.223044	0.00482621	-0.915154	-68.3767	1.62178	0.00294973	Step	2	0.16	1.42677
6	TWW Pre-planned	LeftDoubleSupport	6	2.81675	18.1193	-16.2676	-104.746	-1.40192	-0.217726	0.242508	0.00512317	-0.674344	-50.3844	1.89429	0.00344538	Spin	1	0.155	1.33783
6	TWW Pre-planned	LeftDoubleSupport	7	2.66493	16.4563	-9.94038	-62.1328	-0.831585	-0.133042	0.220252	0.00484704	-0.705514	-52.7132	1.5355	0.00279281	Step	2	0.1625	1.31712
6	TWW Pre-planned	LeftDoubleSupport	8	2.82805	20.36	-13.3735	-96.3478	-1.28952	-0.178991	0.272499	0.00514373	-0.879553	-65.7167	2.19287	0.00398845	Spin	1	0.14	1.3837
6	TWW Pre-planned	LeftDoubleSupport	9	2.53133	17.5305	-12.528	-86.8294	-1.16213	-0.167674	0.234628	0.00460405	-0.698973	-52.2245	1.94994	0.0035466	Spin	1	0.145	1.37365
6	TWW Pre-planned	LeftDoubleSupport	10	2.49586	13.7974	-11.312	-64.3846	-0.861724	-0.1514	0.184665	0.00453954	-0.730258	-54.562	1.42513	0.00259207	Step	2	0.18	1.27616
6	TWW Pre-planned	LeftSingleSupport	1	-1.74563	-4.06325	-24.1865	-58.3481	-0.780932	-0.323712	-0.0543826	-0.003175	-0.872913	-65.2206	3.08129	0.00560433	Spin	1	0.405	1.12025
6	TWW Pre-planned	LeftSingleSupport	2	-1.74453	-4.2127	-6.91033	-17.0078	-0.227633	-0.092488	-0.0563829	-0.003173	-0.80939	-60.4744	2.29891	0.00418132	Step	2	0.39	1.20942
6	TWW Pre-planned	LeftSingleSupport	3	-1.96793	-4.61597	-23.1626	-56.3206	-0.753795	-0.310008	-0.0617801	-0.00357933	-0.9623	-71.8992	2.86505	0.00521103	Spin	1	0.4	1.20265
6	TWW Pre-planned	LeftSingleSupport	4	-1.49325	-3.59175	-12.8061	-30.976	-0.414583	-0.171396	-0.048072	-0.00271597	-0.941848	-70.3712	2.32669	0.00423184	Step	2	0.3925	1.27046
6	TWW Pre-planned	LeftSingleSupport	5	-1.83594	-4.53899	-10.5004	-26.8239	-0.359012	-0.140537	-0.0607499	-0.00333925	-0.942766	-70.4397	2.55126	0.00464029	Step	2	0.3775	1.29636
6	TWW Pre-planned	LeftSingleSupport	6	-1.59601	-3.62507	-27.746	-66.6653	-0.892249	-0.371353	-0.048518	-0.00290286	-0.888183	-66.3615	3.04677	0.00554154	Spin	1	0.405	1.18208
6	TWW Pre-planned	LeftSingleSupport	7	-1.63839	-3.80579	-10.779	-26.2405	-0.351203	-0.144266	-0.0509367	-0.00297995	-0.75244	-56.2193	2.50658	0.00455903	Step	2	0.4	1.17165
6	TWW Pre-planned	LeftSingleSupport	8	-2.21612	-5.22635	-22.8213	-56.1082	-0.750953	-0.30544	-0.0699495	-0.00403073	-1.00864	-75.3618	3.17212	0.00576954	Spin	1	0.395	1.2523
6	TWW Pre-planned	LeftSingleSupport	9	-1.5492	-3.65095	-19.9777	-49.9853	-0.669004	-0.267381	-0.0488643	-0.00281772	-0.838494	-62.649	2.97399	0.00540917	Spin	1	0.39	1.22008
6	TWW Pre-planned	LeftSingleSupport	10	-1.48897	-3.44593	-6.97835	-16.3329	-0.2186	-0.0933983	-0.0461204	-0.00270819	-0.756414	-56.5163	2.29513	0.00417445	Step	2	0.405	1.14914
6	TWW Pre-planned	RightDoubleSupport	1	-3.14203	-18.9312	-8.03199	-47.5519	-0.636435	-0.1075	-0.253375	-0.00571481	-0.609944	-45.5726	-0.274362	-0.000499017	Spin	2	0.1675	1.34213
6	TWW Pre-planned	RightDoubleSupport	2	-2.53782	-15.3593	-9.36182	-55.4103	-0.741611	-0.125299	-0.205569	-0.00461586	-0.560792	-41.9002	0.161712	0.000294125	Step	1	0.165	1.2506
6	TWW Pre-planned	RightDoubleSupport	3	-2.76969	-17.812	-7.6225	-48.7409	-0.652348	-0.10202	-0.238395	-0.00503758	-0.632019	-47.2219	-0.329758	-0.000599772	Spin	2	0.1575	1.41176
6	TWW Pre-planned	RightDoubleSupport	4	-2.58585	-16.5499	-12.5189	-80.6759	-1.07977	-0.167554	-0.221504	-0.00470321	-0.860493	-64.2926	0.479855	0.000872772	Step	1	0.155	1.33644
6	TWW Pre-planned	RightDoubleSupport	5	-2.88076	-21.3563	-9.39319	-68.253	-0.913498	-0.125718	-0.285833	-0.0052396	-0.830314	-62.0378	0.188857	0.000343498	Step	1	0.135	1.38416
6	TWW Pre-planned	RightDoubleSupport	6	-2.90426	-18.5609	-7.20116	-45.5862	-0.610125	-0.0963804	-0.248419	-0.00528235	-0.589567	-44.0501	-0.245941	-0.000447323	Spin	2	0.1575	1.40469
6	TWW Pre-planned	RightDoubleSupport	7	-2.54534	-16.0241	-9.76682	-59.5503	-0.797021	-0.130719	-0.214467	-0.00462953	-0.542915	-40.5645	0.301415	0.000548222	Step	1	0.16	1.23657
6	TWW Pre-planned	RightDoubleSupport	8	-2.93563	-20.5646	-6.80783	-45.3349	-0.606763	-0.0911161	-0.275236	-0.0053394	-0.657585	-49.1321	-0.323651	-0.000588665	Spin	2	0.145	1.43929
6	TWW Pre-planned	RightDoubleSupport	9	-2.67368	-18.0586	-7.04661	-45.718	-0.61189	-0.0943118	-0.241697	-0.00486297	-0.538788	-40.2561	-0.208656	-0.00037951	Spin	2	0.15	1.37391
6	TWW Pre-planned	RightDoubleSupport	10	-2.83564	-16.2518	-8.89528	-49.6641	-0.664705	-0.119054	-0.217514	-0.00515754	-0.505282	-37.7527	0.0872162	0.000158631	Step	1	0.175	1.2328
6	TWW Pre-planned	RightSingleSupport	1	2.02041	4.92953	-22.0258	-53.3823	-0.714469	-0.294794	0.0659769	0.00367478	-0.753896	-56.3282	-1.32255	-0.00240548	Spin	2	0.3975	1.18498
6	TWW Pre-planned	RightSingleSupport	2	1.9397	4.77154	-36.3519	-90.9109	-1.21675	-0.486534	0.0638623	0.00352798	-0.795606	-59.4445	-0.519338	-0.000944585	Step	1	0.39	1.05591
6	TWW Pre-planned	RightSingleSupport	3	2.04113	5.07545	-21.0222	-52.9219	-0.708307	-0.281361	0.0679299	0.00371247	-0.768719	-57.4356	-0.96415	-0.00175362	Spin	2	0.3875	1.18273
6	TWW Pre-planned	RightSingleSupport	4	1.73054	4.21578	-23.9641	-59.2167	-0.792556	-0.320736	0.0564241	0.00314755	-0.984207	-73.5361	-0.491421	-0.000893808	Step	1	0.39	1.14348
6	TWW Pre-planned	RightSingleSupport	5	1.80875	4.46418	-24.1084	-61.2267	-0.819458	-0.322667	0.0597486	0.00328981	-0.963653	-72.0003	-0.697826	-0.00126922	Step	1	0.38	1.18205
6	TWW Pre-planned	RightSingleSupport	6	1.92178	4.79936	-20.8819	-52.1791	-0.698366	-0.279483	0.0642346	0.00349538	-0.707192	-52.8386	-1.04271	-0.00189652	Spin	2	0.385	1.17785
6	TWW Pre-planned	RightSingleSupport	7	1.50787	3.67102	-30.9366	-77.217	-1.03347	-0.414055	0.049133	0.00274255	-0.748316	-55.9112	-0.476738	-0.000867103	Step	1	0.39	1.01617
6	TWW Pre-planned	RightSingleSupport	8	2.1329	5.33933	-22.884	-58.0296	-0.776668	-0.30628	0.0714617	0.00387937	-0.81734	-61.0684	-1.12003	-0.00203713	Spin	2	0.38	1.2323
6	TWW Pre-planned	RightSingleSupport	9	1.94183	4.8609	-24.986	-63.8816	-0.854992	-0.334413	0.0650583	0.00353184	-0.69467	-51.903	-0.813496	-0.00147961	Spin	2	0.385	1.18438
6	TWW Pre-planned	RightSingleSupport	10	1.97557	4.87739	-30.9793	-76.2333	-1.02031	-0.414627	0.065279	0.00359322	-0.706378	-52.7778	-0.534939	-0.00097296	Step	1	0.395	1.03771
7	Straight Line Gait	LeftDoubleSupport	1	1.91455	10.9993	-0.923756	-6.56483	-0.0885529	-0.0124605	0.14837	0.00378555	-0.147501	-10.9349	0.495022	0.000978785		3	0.175	1.30338
7	Straight Line Gait	LeftDoubleSupport	2	1.94367	10.8222	-0.493414	-3.65746	-0.0493355	-0.00665565	0.145981	0.00384312	-0.11329	-8.39872	0.346199	0.000684525		3	0.18	1.25823
7	Straight Line Gait	LeftDoubleSupport	3	1.99132	9.94755	-1.29188	-7.53069	-0.101581	-0.0174262	0.134182	0.00393734	-0.128891	-9.55524	0.318278	0.000629316		4	0.2	1.16235
7	Straight Line Gait	LeftDoubleSupport	4	1.83775	9.30601	-1.39748	-8.09471	-0.109189	-0.0188506	0.125529	0.0036337	-0.122516	-9.08268	0.136626	0.000270144		4	0.19625	1.17375
7	Straight Line Gait	LeftDoubleSupport	5	2.02895	10.7576	-0.970742	-6.21422	-0.0838235	-0.0130943	0.145109	0.00401176	-0.101195	-7.50206	0.390621	0.000772358		3	0.188333	1.20697
7	Straight Line Gait	LeftDoubleSupport	6
7	Straight Line Gait	LeftDoubleSupport	7
7	Straight Line Gait	LeftDoubleSupport	8
7	Straight Line Gait	LeftDoubleSupport	9
7	Straight Line Gait	LeftDoubleSupport	10
7	Straight Line Gait	LeftSingleSupport	1	-0.603728	-1.45638	13.6912	35.8196	0.48317	0.184681	-0.0196451	-0.00119373	-0.047057	-3.48855	1.31684	0.00260373		3	0.376667	1.16196
7	Straight Line Gait	LeftSingleSupport	2	-0.535116	-1.23881	11.8226	29.83	0.402376	0.159475	-0.0167102	-0.00105806	-0.0276974	-2.05333	1.28499	0.00254075		3	0.39	1.09672
7	Straight Line Gait	LeftSingleSupport	3	-0.443391	-1.012	12.9078	33.156	0.447241	0.174113	-0.0136508	-0.000876698	-0.0371549	-2.75446	1.33996	0.00264944		4	0.38625	1.03454
7	Straight Line Gait	LeftSingleSupport	4	-0.314803	-0.701679	12.4529	31.817	0.429178	0.167978	-0.00946494	-0.000622446	-0.0336208	-2.49247	1.16889	0.0023112		4	0.385	1.03621
7	Straight Line Gait	LeftSingleSupport	5	-0.574742	-1.35201	12.913	33.3916	0.450419	0.174184	-0.0182373	-0.00113641	-0.00976228	-0.723723	1.37865	0.00272594		3	0.38	1.07593
7	Straight Line Gait	LeftSingleSupport	6
7	Straight Line Gait	LeftSingleSupport	7
7	Straight Line Gait	LeftSingleSupport	8
7	Straight Line Gait	LeftSingleSupport	9
7	Straight Line Gait	LeftSingleSupport	10
7	Straight Line Gait	RightDoubleSupport	1	-2.14137	-11.6455	0.397432	3.35969	0.0453188	0.00536095	-0.157086	-0.00423403	0.0865674	6.41764	-0.206817	-0.000408931		4	0.1825	1.32963
7	Straight Line Gait	RightDoubleSupport	2	-2.13561	-11.3168	0.512455	3.85351	0.05198	0.0069125	-0.152652	-0.00422265	0.091624	6.79251	-0.201435	-0.000398288		4	0.1875	1.2653
7	Straight Line Gait	RightDoubleSupport	3	-2.2742	-11.5094	0.759746	4.87234	0.065723	0.0102482	-0.15525	-0.00449667	0.0998421	7.40175	-0.177862	-0.000351678		4	0.19625	1.20185
7	Straight Line Gait	RightDoubleSupport	4	-2.05125	-10.2353	1.45406	8.304	0.112012	0.0196138	-0.138064	-0.00405585	0.0808371	5.99282	-0.0937023	-0.000185273		4	0.19875	1.19133
7	Straight Line Gait	RightDoubleSupport	5	-2.31566	-12.2073	0.638947	4.22713	0.0570198	0.00861875	-0.164664	-0.00457866	0.112252	8.32176	-0.27543	-0.000544596		4	0.18875	1.23527
7	Straight Line Gait	RightDoubleSupport	6
7	Straight Line Gait	RightDoubleSupport	7
7	Straight Line Gait	RightDoubleSupport	8
7	Straight Line Gait	RightDoubleSupport	9
7	Straight Line Gait	RightDoubleSupport	10
7	Straight Line Gait	RightSingleSupport	1	0.812742	1.95846	-12.5009	-32.9173	-0.444021	-0.168625	0.0264176	0.001607	-0.00607997	-0.450736	-1.41194	-0.00279177		4	0.37375	1.16145
7	Straight Line Gait	RightSingleSupport	2	0.700562	1.65144	-11.1054	-28.6375	-0.386291	-0.1498	0.0222762	0.00138519	0.00733645	0.543885	-1.39412	-0.00275654		4	0.38125	1.1125
7	Straight Line Gait	RightSingleSupport	3	0.725965	1.69555	-12.9146	-32.7029	-0.441129	-0.174205	0.0228712	0.00143542	0.00365189	0.270731	-1.41317	-0.0027942		4	0.38875	1.02473
7	Straight Line Gait	RightSingleSupport	4	0.481881	1.11982	-11.4336	-29.1201	-0.3928	-0.154228	0.0151053	0.000952802	0.00060232	0.0446527	-1.24836	-0.00246832		4	0.385	1.04042
7	Straight Line Gait	RightSingleSupport	5	0.866621	2.13248	-12.3618	-32.4254	-0.437386	-0.166748	0.028765	0.00171353	0.0190067	1.40905	-1.41676	-0.00280129		4	0.375	1.06804
7	Straight Line Gait	RightSingleSupport	6
7	Straight Line Gait	RightSingleSupport	7
7	Straight Line Gait	RightSingleSupport	8
7	Straight Line Gait	RightSingleSupport	9
7	Straight Line Gait	RightSingleSupport	10
7	TWW Late-cued	LeftDoubleSupport	1	2.50323	11.4887	-18.3214	-86.3752	-1.16511	-0.247137	0.154971	0.00494952	-0.84049	-62.3093	1.34056	0.00265063	Step	1	0.215	0.92473
7	TWW Late-cued	LeftDoubleSupport	2	1.98123	9.91645	-15.3818	-57.5723	-0.776593	-0.207485	0.133763	0.0039174	-0.560828	-41.5767	0.832269	0.00164561	Step	2	0.2	1.01272
7	TWW Late-cued	LeftDoubleSupport	3	2.44661	11.0436	-19.455	-88.1259	-1.18873	-0.262429	0.148967	0.00483758	-0.698006	-51.7463	1.18374	0.00234055	Step	1	0.22	0.82762
7	TWW Late-cued	LeftDoubleSupport	4	2.45094	12.8185	0.783753	2.30234	0.0310563	0.010572	0.172908	0.00484614	-0.191608	-14.2048	0.337723	0.000667764	Step	2	0.19	1.1372
7	TWW Late-cued	LeftDoubleSupport	5	1.76169	12.5531	-2.29821	-17.7022	-0.238785	-0.0310005	0.169328	0.0034833	-0.200207	-14.8423	0.892751	0.0017652	Spin	1	0.14	0.852076
7	TWW Late-cued	LeftDoubleSupport	6	1.85694	12.9747	-8.14178	-55.2607	-0.745411	-0.109824	0.175015	0.00367165	-0.305693	-22.6624	1.27712	0.00252519	Spin	1	0.145	0.768153
7	TWW Late-cued	LeftDoubleSupport	7	2.02605	10.5434	-9.51579	-49.7349	-0.670873	-0.128358	0.14222	0.00400601	-0.564344	-41.8374	1.13069	0.00223566	Step	2	0.1925	1.0012
7	TWW Late-cued	LeftDoubleSupport	8	2.22744	11.4794	-11.3853	-52.4168	-0.70705	-0.153576	0.154845	0.00440422	-0.605523	-44.8902	0.982429	0.00194251	Step	2	0.195	1.05276
7	TWW Late-cued	LeftDoubleSupport	9	1.99028	9.54348	-11.4206	-53.1383	-0.716782	-0.154052	0.128732	0.00393529	-0.575762	-42.6839	0.822347	0.00162599	Step	2	0.2075	1.02723
7	TWW Late-cued	LeftDoubleSupport	10	3.00191	12.1648	-22.0887	-90.6298	-1.2225	-0.297954	0.164091	0.00593555	-0.815329	-60.444	1.25916	0.00248968	Step	1	0.245	0.908983
7	TWW Late-cued	LeftSingleSupport	1	-1.13607	-2.76579	-13.4489	-34.3058	-0.462751	-0.181412	-0.0373077	-0.0022463	-0.920049	-68.2074	2.66687	0.00527308	Step	1	0.375	0.964859
7	TWW Late-cued	LeftSingleSupport	2	-0.680982	-1.46939	0.445196	11.8005	0.159176	0.00600524	-0.0198206	-0.00134648	-0.566336	-41.9851	1.94402	0.00384382	Step	2	0.355	0.987136
7	TWW Late-cued	LeftSingleSupport	3	-0.868955	-2.07221	-25.217	-65.351	-0.881519	-0.340151	-0.027952	-0.00171815	-0.898844	-66.6354	2.54952	0.00504105	Step	1	0.375	0.955471
7	TWW Late-cued	LeftSingleSupport	4	-0.160611	-0.363076	19.5023	59.1625	0.798042	0.263067	-0.00489753	-0.000317569	-0.0269626	-1.99886	1.73718	0.00343484	Step	2	0.325	0.881946
7	TWW Late-cued	LeftSingleSupport	5	-0.698854	-2.63102	8.83687	36.6292	0.49409	0.1192	-0.0354897	-0.00138181	-0.141079	-10.4588	1.7456	0.0034515	Spin	1	0.235	0.638539
7	TWW Late-cued	LeftSingleSupport	6	-0.260227	-0.367225	-43.6057	-95.4119	-1.28701	-0.588197	-0.0049535	-0.000514536	-0.588243	-43.6091	2.48323	0.00490998	Spin	1	0.45	0.737576
7	TWW Late-cued	LeftSingleSupport	7	-1.06825	-2.64595	-0.369859	6.83303	0.0921706	-0.00498902	-0.0356912	-0.0021122	-0.580563	-43.0398	1.97424	0.00390358	Step	2	0.355	0.930038
7	TWW Late-cued	LeftSingleSupport	8	-0.978865	-2.43666	1.64593	12.0405	0.162414	0.022202	-0.0328681	-0.00193547	-0.58876	-43.6474	2.04013	0.00403386	Step	2	0.3475	0.964139
7	TWW Late-cued	LeftSingleSupport	9	-0.797939	-1.92055	0.317303	4.14418	0.0559009	0.00428009	-0.0259062	-0.00157773	-0.572145	-42.4157	1.84517	0.00364837	Step	2	0.3675	0.932451
7	TWW Late-cued	LeftSingleSupport	10	-0.977261	-2.24529	-17.7626	-44.5063	-0.600345	-0.239599	-0.0302867	-0.0019323	-0.940788	-69.7449	3.00149	0.00593472	Step	1	0.385	0.990733
7	TWW Late-cued	RightDoubleSupport	1	-1.47156	-8.81489	-7.14799	-40.2806	-0.543345	-0.0964192	-0.118904	-0.00290966	0.0531078	3.93712	0.454686	0.00089903	Step	1	0.165	1.00004
7	TWW Late-cued	RightDoubleSupport	2	-0.881362	-7.22554	-2.41437	-14.6759	-0.197963	-0.0325675	-0.0974653	-0.00174268	0.172433	12.7832	1.10929	0.00219336	Step	1	0.125	0.79736
7	TWW Late-cued	RightDoubleSupport	3	-1.24809	-7.81668	-2.85222	-15.0281	-0.202713	-0.0384735	-0.105439	-0.00246778	0.0984786	7.30067	0.410781	0.000812219	Step	1	0.16	1.05362
7	TWW Late-cued	RightDoubleSupport	4	-0.706545	-4.56475	-4.04706	-22.5933	-0.30476	-0.0545908	-0.0615739	-0.00139702	0.119256	8.84096	1.11968	0.00221389	Step	1	0.155	0.741502
7	TWW Late-cued	RightDoubleSupport	5	-0.848667	-6.19159	-4.17016	-26.8216	-0.361796	-0.0562513	-0.0835182	-0.00167803	-0.0777136	-5.76126	0.598312	0.00118302	Spin	2	0.145	0.50062
7	TWW Late-cued	RightDoubleSupport	6	-2.96574	-15.1365	-11.7118	-62.3371	-0.840865	-0.15798	-0.204176	-0.00586403	-1.07315	-79.5574	0.523087	0.00103428	Spin	1	0.195	1.14016
7	TWW Late-cued	RightDoubleSupport	7	-0.991563	-6.48032	-8.69313	-52.8663	-0.713113	-0.117261	-0.0874129	-0.00196057	-0.0226889	-1.68203	0.578973	0.00114478	Step	1	0.155	0.721885
7	TWW Late-cued	RightDoubleSupport	8	-0.765009	-6.13291	-6.15191	-43.4358	-0.585905	-0.082983	-0.0827267	-0.00151262	-0.0181942	-1.34882	0.88398	0.00174785	Step	1	0.13	0.76385
7	TWW Late-cued	RightDoubleSupport	9	-0.713369	-4.65717	-7.23105	-45.298	-0.611024	-0.0975395	-0.0628206	-0.00141051	-0.0666403	-4.94035	0.800903	0.00158359	Step	1	0.15	0.780361
7	TWW Late-cued	RightDoubleSupport	10	-1.90875	-9.75173	-3.80547	-17.4128	-0.234881	-0.0513319	-0.131541	-0.00377408	0.105846	7.84682	0.1475	0.000291645	Step	2	0.195	1.06467
7	TWW Late-cued	RightSingleSupport	1	0.599048	1.3633	-45.8943	-109.972	-1.48341	-0.619067	0.0183896	0.00118447	-0.301985	-22.3875	-0.174892	-0.000345806	Step	1	0.41	0.691687
7	TWW Late-cued	RightSingleSupport	2	-0.397304	-0.970098	-57.739	-136.802	-1.84532	-0.77884	-0.0130856	-0.000785571	-0.251622	-18.6538	0.453151	0.000895996	Step	1	0.415	0.493284
7	TWW Late-cued	RightSingleSupport	3	0.243331	0.46718	-42.0953	-94.1047	-1.26938	-0.567822	0.00630179	0.000481129	-0.204216	-15.1395	-0.356738	-0.000705363	Step	1	0.44	0.676741
7	TWW Late-cued	RightSingleSupport	4	-0.297491	-0.743548	-52.7793	-124.903	-1.68482	-0.71194	-0.0100297	-0.000588215	-0.266372	-19.7473	0.513944	0.0010162	Step	1	0.415	0.462347
7	TWW Late-cued	RightSingleSupport	5	0.845905	4.05075	-22.7369	-110.788	-1.49442	-0.306698	0.0546405	0.00167257	-0.264063	-19.5762	0.594491	0.00117546	Spin	2	0.2	0.378528
7	TWW Late-cued	RightSingleSupport	6	0.29691	0.480369	-1.73875	-3.04033	-0.041011	-0.023454	0.00647969	0.000587066	-1.01111	-74.9584	-1.56273	-0.00308992	Spin	1	0.375	1.01982
7	TWW Late-cued	RightSingleSupport	7	0.594363	1.49727	-47.1784	-126.428	-1.70538	-0.636389	0.0201967	0.00117521	-0.380367	-28.1983	0.125064	0.000247284	Step	1	0.365	0.548211
7	TWW Late-cued	RightSingleSupport	8	-0.113904	-0.343941	-46.8157	-119.006	-1.60527	-0.631496	-0.00463941	-0.000225217	-0.362139	-26.847	0.373705	0.00073891	Step	1	0.385	0.54478
7	TWW Late-cued	RightSingleSupport	9	0.0328242	-0.0232519	-45.9774	-116.966	-1.57775	-0.620189	-0.000313645	6.49018e-05	-0.41154	-30.5093	0.127905	0.0002529	Step	1	0.385	0.631077
7	TWW Late-cued	RightSingleSupport	10	0.791796	1.56642	-47.5136	-97.4477	-1.31447	-0.64091	0.0211295	0.00156558	-0.235906	-17.4888	-0.522641	-0.0010334	Step	2	0.48	0.657936
7	TWW Pre-planned	LeftDoubleSupport	1	2.19982	12.2521	-10.4114	-57.5228	-0.775925	-0.140439	0.165268	0.00434962	-0.456513	-33.8434	0.952358	0.00188305	Spin	1	0.18	1.05626
7	TWW Pre-planned	LeftDoubleSupport	2	2.10797	11.388	-11.2168	-60.5716	-0.81705	-0.151303	0.153613	0.00416799	-0.60048	-44.5163	1.06876	0.0021132	Spin	1	0.185	1.0421
7	TWW Pre-planned	LeftDoubleSupport	3	2.2496	11.7857	-9.77061	-51.3921	-0.693227	-0.131796	0.158977	0.00444804	-0.400194	-29.6682	0.812614	0.00160675	Spin	2	0.19	1.15054
7	TWW Pre-planned	LeftDoubleSupport	4	1.9193	9.82574	-9.08558	-48.7446	-0.657515	-0.122555	0.132539	0.00379495	-0.567839	-42.0965	0.908205	0.00179575	Step	2	0.195	1.018
7	TWW Pre-planned	LeftDoubleSupport	5	2.31544	12.8503	-11.6168	-64.7554	-0.873485	-0.156699	0.173337	0.00457821	-0.613995	-45.5182	1.22927	0.00243059	Spin	1	0.18	1.1112
7	TWW Pre-planned	LeftDoubleSupport	6	2.13622	11.4609	-7.63165	-42.7647	-0.576852	-0.102943	0.154596	0.00422385	-0.59962	-44.4525	0.901192	0.00178189	Step	2	0.185	1.07763
7	TWW Pre-planned	LeftDoubleSupport	7	2.49772	13.4806	-10.1266	-54.8834	-0.740321	-0.136597	0.181839	0.00493864	-0.469444	-34.802	1.05085	0.00207779	Spin	1	0.185	1.14286
7	TWW Pre-planned	LeftDoubleSupport	8	1.95287	10.7913	-6.88712	-39.3891	-0.531319	-0.0929003	0.145563	0.00386132	-0.599006	-44.407	0.878412	0.00173684	Step	2	0.18	1.06877
7	TWW Pre-planned	LeftDoubleSupport	9	2.10133	11.3526	-7.42744	-41.0129	-0.553222	-0.100189	0.153135	0.00415487	-0.573938	-42.5486	1.00306	0.00198331	Step	2	0.185	1.06494
7	TWW Pre-planned	LeftDoubleSupport	10	2.5059	15.209	-9.75084	-59.0788	-0.796913	-0.131529	0.205154	0.00495481	-0.530443	-39.3242	1.25342	0.00247834	Spin	1	0.165	1.2162
7	TWW Pre-planned	LeftSingleSupport	1	0.142755	0.527371	-23.4057	-55.9105	-0.754177	-0.315719	0.0071137	0.000282263	-0.614121	-45.5276	2.24855	0.00444596	Spin	1	0.41	0.956958
7	TWW Pre-planned	LeftSingleSupport	2	-0.149124	-0.178405	-19.3186	-46.455	-0.626631	-0.260588	-0.00240651	-0.000294856	-0.71561	-53.0514	2.24833	0.00444552	Spin	1	0.405	0.945321
7	TWW Pre-planned	LeftSingleSupport	3	0.0355578	0.2622	-12.8266	-31.5358	-0.425387	-0.173018	0.00353682	7.03069e-05	-0.485714	-36.0082	2.16397	0.00427872	Spin	2	0.395	0.98237
7	TWW Pre-planned	LeftSingleSupport	4	-0.517926	-1.19082	-1.86493	-4.01771	-0.0541948	-0.025156	-0.016063	-0.00102407	-0.566021	-41.9617	1.75332	0.00346677	Step	2	0.395	0.920041
7	TWW Pre-planned	LeftSingleSupport	5	-0.330847	-0.633025	-15.7886	-38.2724	-0.516256	-0.212972	-0.00853887	-0.000654169	-0.70032	-51.9179	2.40811	0.00476144	Spin	1	0.4	0.954855
7	TWW Pre-planned	LeftSingleSupport	6	-0.237418	-0.456471	-3.63058	-8.42265	-0.113613	-0.0489729	-0.00615733	-0.000469436	-0.5867	-43.4947	2.01662	0.00398737	Step	2	0.4025	0.955836
7	TWW Pre-planned	LeftSingleSupport	7	-0.0501636	0.0529578	-16.3733	-39.2581	-0.529553	-0.220859	0.000714347	-9.91862e-05	-0.562712	-41.7164	2.44782	0.00483996	Spin	1	0.405	0.977398
7	TWW Pre-planned	LeftSingleSupport	8	-0.270849	-0.538268	-4.41151	-10.4683	-0.141207	-0.0595068	-0.00726069	-0.000535538	-0.602275	-44.6494	1.89403	0.00374499	Step	2	0.3925	0.958035
7	TWW Pre-planned	LeftSingleSupport	9	-0.586773	-1.33662	-3.69551	-8.28675	-0.11178	-0.0498487	-0.0180297	-0.0011602	-0.574964	-42.6247	1.92403	0.00380431	Step	2	0.385	0.958908
7	TWW Pre-planned	LeftSingleSupport	10	-0.578187	-1.22602	-17.1471	-42.7716	-0.576945	-0.231297	-0.0165378	-0.00114322	-0.636255	-47.1685	2.5424	0.00502697	Spin	1	0.39	1.04818
7	TWW Pre-planned	RightDoubleSupport	1	-2.53684	-14.798	-6.95615	-42.7023	-0.57601	-0.0938314	-0.19961	-0.00501598	-0.890504	-66.0171	0.963219	0.00190453	Spin	2	0.17	1.12445
7	TWW Pre-planned	RightDoubleSupport	2	-2.45756	-13.3805	-5.70102	-30.9128	-0.416983	-0.076901	-0.180489	-0.00485923	-0.473173	-35.0784	0.326598	0.000645768	Spin	2	0.185	1.13257
7	TWW Pre-planned	RightDoubleSupport	3	-2.60397	-14.3701	-8.82503	-49.5038	-0.667755	-0.119041	-0.193838	-0.00514871	-0.684547	-50.7486	0.758391	0.00149953	Spin	2	0.18	1.11779
7	TWW Pre-planned	RightDoubleSupport	4	-1.92477	-10.5354	-7.30966	-39.271	-0.529726	-0.0985998	-0.142112	-0.00380576	-0.249792	-18.5182	0.789041	0.00156014	Step	1	0.18	0.986992
7	TWW Pre-planned	RightDoubleSupport	5	-2.47678	-13.0581	-5.33121	-28.007	-0.377786	-0.0719127	-0.17614	-0.00489722	-0.442969	-32.8393	0.38183	0.000754976	Spin	2	0.19	1.13146
7	TWW Pre-planned	RightDoubleSupport	6	-2.77236	-15.2886	-8.2777	-45.3688	-0.611979	-0.111658	-0.206227	-0.00548166	-0.387646	-28.738	0.853528	0.00168764	Step	1	0.18	1.1171
7	TWW Pre-planned	RightDoubleSupport	7	-2.57953	-14.1587	-6.30178	-36.5669	-0.49325	-0.0850046	-0.190987	-0.0051004	-0.798098	-59.1667	1.04494	0.00206612	Spin	2	0.18	1.1133
7	TWW Pre-planned	RightDoubleSupport	8	-2.30264	-12.6994	-9.11837	-49.8018	-0.671776	-0.122998	-0.171302	-0.0045529	-0.416403	-30.8698	0.843849	0.0016685	Step	1	0.18	1.10175
7	TWW Pre-planned	RightDoubleSupport	9	-2.19156	-11.4015	-8.62206	-44.2571	-0.596984	-0.116303	-0.153794	-0.00433328	-0.2817	-20.8837	0.74402	0.00147112	Step	1	0.19	1.06163
7	TWW Pre-planned	RightDoubleSupport	10	-2.37025	-13.9258	-5.08393	-30.4431	-0.410646	-0.068577	-0.187845	-0.0046866	-0.406038	-30.1014	0.250889	0.000496071	Spin	2	0.17	1.19251
7	TWW Pre-planned	RightSingleSupport	1	0.281958	0.523767	-5.97614	-14.5582	-0.196376	-0.0806121	0.00706509	0.000557503	-0.866162	-64.2126	-0.740169	-0.0014635	Spin	2	0.37	0.918706
7	TWW Pre-planned	RightSingleSupport	2	0.766033	1.85507	-17.3043	-44.5071	-0.600355	-0.233418	0.025023	0.00151464	-0.590226	-43.7561	-0.89726	-0.00177411	Spin	2	0.3775	0.946435
7	TWW Pre-planned	RightSingleSupport	3	0.624529	1.52312	-15.8592	-40.4984	-0.546282	-0.213924	0.0205453	0.00123485	-0.759979	-56.3407	-0.664751	-0.00131438	Spin	2	0.375	0.911811
7	TWW Pre-planned	RightSingleSupport	4	0.819934	2.02706	-30.8883	-80.065	-1.08	-0.416652	0.027343	0.00162122	-0.467178	-34.634	-0.243194	-0.000480857	Step	1	0.375	0.756522
7	TWW Pre-planned	RightSingleSupport	5	0.730374	1.77352	-16.2181	-42.7911	-0.577208	-0.218766	0.023923	0.00144414	-0.554209	-41.086	-0.899744	-0.00177902	Spin	2	0.3775	0.925569
7	TWW Pre-planned	RightSingleSupport	6	0.774277	1.83625	-26.12	-66.5955	-0.898306	-0.352332	0.0247692	0.00153094	-0.55906	-41.4457	-0.71496	-0.00141366	Step	1	0.38	0.850144
7	TWW Pre-planned	RightSingleSupport	7	0.240446	0.390032	-9.99082	-24.9766	-0.336908	-0.134766	0.00526114	0.000475423	-0.793812	-58.8489	-0.801226	-0.00158423	Spin	2	0.375	0.87402
7	TWW Pre-planned	RightSingleSupport	8	0.612922	1.47696	-24.9584	-65.2785	-0.880541	-0.336663	0.0199227	0.0012119	-0.590238	-43.757	-0.495388	-0.000979509	Step	1	0.37	0.862406
7	TWW Pre-planned	RightSingleSupport	9	0.741689	1.804	-32.1446	-83.5052	-1.1264	-0.433598	0.0243341	0.00146651	-0.512892	-38.023	-0.509781	-0.00100797	Step	1	0.375	0.824057
7	TWW Pre-planned	RightSingleSupport	10	0.964376	2.32835	-19.6973	-50.165	-0.676675	-0.265697	0.0314071	0.00190682	-0.52866	-39.192	-0.943805	-0.00186614	Spin	2	0.3725	0.989184
8	Straight Line Gait	LeftDoubleSupport	1	4.38179	19.8866	-2.70287	-13.8522	-0.126066	-0.0245982	0.180983	0.00433632	-0.165034	-18.1341	0.143141	0.000141656		3	0.218333	1.43507
8	Straight Line Gait	LeftDoubleSupport	2	4.22433	20.6932	-1.94874	-12.1275	-0.11037	-0.017735	0.188324	0.0041805	-0.188989	-20.7663	0.127885	0.000126558		3	0.201667	1.4285
8	Straight Line Gait	LeftDoubleSupport	3	4.53666	22.0446	-2.70106	-14.884	-0.135456	-0.0245817	0.200622	0.00448959	-0.176379	-19.3807	0.162497	0.000160811		3	0.203333	1.49599
8	Straight Line Gait	LeftDoubleSupport	4	4.41306	21.5091	-2.04605	-11.5737	-0.105329	-0.0186206	0.195749	0.00436727	-0.157127	-17.2653	0.217579	0.000215321		3	0.203333	1.52915
8	Straight Line Gait	LeftDoubleSupport	5	4.49508	21.7804	-2.78495	-15.8725	-0.144452	-0.0253451	0.198218	0.00444844	-0.180574	-19.8417	0.386045	0.000382039		3	0.205	1.50925
8	Straight Line Gait	LeftDoubleSupport	6
8	Straight Line Gait	LeftDoubleSupport	7
8	Straight Line Gait	LeftDoubleSupport	8
8	Straight Line Gait	LeftDoubleSupport	9
8	Straight Line Gait	LeftDoubleSupport	10
8	Straight Line Gait	LeftSingleSupport	1	-0.832799	-1.79085	26.2144	60.0367	0.546379	0.238571	-0.0162981	-0.000824158	-0.0376465	-4.13664	2.64812	0.00262064		3	0.43	1.27379
8	Straight Line Gait	LeftSingleSupport	2	-1.12312	-2.39319	32.1	73.2019	0.666192	0.292134	-0.0217799	-0.00111147	-0.0240167	-2.63898	2.51319	0.00248711		3	0.433333	1.25879
8	Straight Line Gait	LeftSingleSupport	3	-1.19212	-2.58624	28.4592	65.9363	0.60007	0.259	-0.0235367	-0.00117975	-0.0332231	-3.65059	2.75045	0.00272191		3	0.425	1.31872
8	Straight Line Gait	LeftSingleSupport	4	-1.02793	-2.23975	25.6867	60.4285	0.549945	0.233768	-0.0203834	-0.00101727	-0.0225901	-2.48222	2.80183	0.00277276		3	0.42	1.34966
8	Straight Line Gait	LeftSingleSupport	5	-1.2409	-2.75392	28.5015	66.7845	0.607789	0.259385	-0.0250628	-0.00122803	-0.0329834	-3.62425	2.7256	0.00269732		3	0.421667	1.34501
8	Straight Line Gait	LeftSingleSupport	6
8	Straight Line Gait	LeftSingleSupport	7
8	Straight Line Gait	LeftSingleSupport	8
8	Straight Line Gait	LeftSingleSupport	9
8	Straight Line Gait	LeftSingleSupport	10
8	Straight Line Gait	RightDoubleSupport	1	-4.56293	-20.9722	1.67556	9.07203	0.0825623	0.0152489	-0.190863	-0.00451559	0.125594	13.8004	0.0357767	3.54055e-05		3	0.213333	1.44588
8	Straight Line Gait	RightDoubleSupport	2	-4.10711	-19.3432	1.13741	7.70371	0.0701096	0.0103512	-0.176037	-0.0040645	0.161877	17.7872	-0.134599	-0.000133202		3	0.208333	1.42946
8	Straight Line Gait	RightDoubleSupport	3	-4.29895	-20.4288	1.23463	7.86398	0.0715682	0.011236	-0.185918	-0.00425435	0.132508	14.5602	-0.0255961	-2.53306e-05		3	0.206667	1.49772
8	Straight Line Gait	RightDoubleSupport	4	-4.58189	-22.1521	2.13456	12.5986	0.114657	0.0194261	-0.201601	-0.00453435	0.135084	14.8431	-0.078041	-7.72312e-05		3	0.203333	1.53931
8	Straight Line Gait	RightDoubleSupport	5	-4.3172	-21.3519	1.27254	8.45601	0.0769561	0.0115811	-0.194318	-0.00427241	0.134392	14.7672	-0.0604216	-5.97947e-05		3	0.198333	1.53741
8	Straight Line Gait	RightDoubleSupport	6
8	Straight Line Gait	RightDoubleSupport	7
8	Straight Line Gait	RightDoubleSupport	8
8	Straight Line Gait	RightDoubleSupport	9
8	Straight Line Gait	RightDoubleSupport	10
8	Straight Line Gait	RightSingleSupport	1	0.985005	2.05442	-24.0558	-54.987	-0.500423	-0.218926	0.0186968	0.000974785	0.00696333	0.765138	-2.80262	-0.00277354		3	0.43	1.29544
8	Straight Line Gait	RightSingleSupport	2	0.936386	1.95639	-28.2302	-64.8927	-0.590572	-0.256916	0.0178047	0.000926671	0.0109147	1.19931	-2.70578	-0.00267771		3	0.428333	1.28371
8	Straight Line Gait	RightSingleSupport	3	1.04546	2.20148	-26.776	-61.8733	-0.563093	-0.243682	0.0200352	0.00103461	0.000215931	0.0237267	-2.81972	-0.00279046		3	0.425	1.34187
8	Straight Line Gait	RightSingleSupport	4	1.16469	2.47189	-23.1495	-54.2976	-0.494149	-0.210678	0.0224961	0.00115261	0.0163108	1.79225	-2.98712	-0.00295612		3	0.42	1.37776
8	Straight Line Gait	RightSingleSupport	5	1.11241	2.35259	-27.7075	-65.3744	-0.594956	-0.252159	0.0214103	0.00110087	-0.00882798	-0.970027	-2.805	-0.0027759		3	0.418333	1.36311
8	Straight Line Gait	RightSingleSupport	6
8	Straight Line Gait	RightSingleSupport	7
8	Straight Line Gait	RightSingleSupport	8
8	Straight Line Gait	RightSingleSupport	9
8	Straight Line Gait	RightSingleSupport	10
8	TWW Late-cued	LeftDoubleSupport	1	3.46372	15.3968	-40.6195	-183.253	-1.66774	-0.369668	0.140123	0.00342778	-1.33	-146.142	4.02451	0.00398276	Step	1	0.225	1.33142
8	TWW Late-cued	LeftDoubleSupport	2	5.46885	26.3507	-25.8071	-128.063	-1.16547	-0.234864	0.239812	0.0054121	-1.22195	-134.269	2.89704	0.00286698	Step	1	0.205	1.25574
8	TWW Late-cued	LeftDoubleSupport	3	4.29533	19.0824	-23.227	-97.1826	-0.884435	-0.211383	0.173664	0.00425076	-0.776976	-85.3749	2.15994	0.00213753	Step	2	0.2225	1.3261
8	TWW Late-cued	LeftDoubleSupport	4	4.43784	20.8641	-21.0513	-87.1061	-0.792731	-0.191583	0.189879	0.00439179	-0.769789	-84.5852	2.31913	0.00229506	Step	2	0.2175	1.31138
8	TWW Late-cued	LeftDoubleSupport	5	4.65519	20.5725	-29.3019	-132.323	-1.20424	-0.266669	0.187225	0.00460689	-1.16176	-127.655	3.529	0.00349239	Step	1	0.225	1.19277
8	TWW Late-cued	LeftDoubleSupport	6	4.71743	21.6151	-35.4057	-167.541	-1.52475	-0.322219	0.196714	0.00466848	-1.39319	-153.085	3.03322	0.00300175	Step	1	0.215	1.39803
8	TWW Late-cued	LeftDoubleSupport	7	4.24347	19.5746	-26.2009	-123.003	-1.11942	-0.238448	0.178144	0.00419944	-1.17452	-129.058	3.40166	0.00336636	Step	1	0.215	1.20971
8	TWW Late-cued	LeftDoubleSupport	8	5.12506	23.2868	-23.1505	-106.866	-0.972563	-0.210687	0.211928	0.00507189	-1.19995	-131.852	3.32141	0.00328695	Step	1	0.22	1.2089
8	TWW Late-cued	LeftDoubleSupport	9	4.14266	20.4281	-28.3487	-107.566	-0.978929	-0.257994	0.185911	0.00409967	-0.832194	-91.4424	2.05312	0.00203182	Step	2	0.2075	1.34561
8	TWW Late-cued	LeftDoubleSupport	10	4.2489	18.4361	-26.3792	-116.504	-1.06028	-0.240071	0.167782	0.00420482	-1.15397	-126.799	3.26399	0.00323013	Step	1	0.23	1.17106
8	TWW Late-cued	LeftSingleSupport	1	-3.48335	-7.69878	-10.9486	-22.9983	-0.209302	-0.09964	-0.0700647	-0.0034472	-1.3596	-149.395	5.11689	0.0050638	Step	1	0.435	1.36098
8	TWW Late-cued	LeftSingleSupport	2	-1.82306	-3.66626	-21.1627	-44.9218	-0.408822	-0.192596	-0.0333657	-0.00180414	-1.24895	-137.236	6.32654	0.0062609	Step	1	0.44	1.25793
8	TWW Late-cued	LeftSingleSupport	3	-2.51313	-6.19473	5.65624	27.8276	0.253252	0.051476	-0.0563767	-0.00248706	-0.793804	-87.224	4.19168	0.00414819	Step	2	0.37	1.25895
8	TWW Late-cued	LeftSingleSupport	4	-2.76905	-6.89424	-5.96772	-13.1965	-0.120098	-0.0543107	-0.0627428	-0.00274032	-0.793964	-87.2416	4.1659	0.00412267	Step	2	0.38	1.19077
8	TWW Late-cued	LeftSingleSupport	5	-2.62758	-5.59251	-21.9004	-47.0695	-0.428368	-0.19931	-0.050896	-0.00260032	-1.21063	-133.026	5.97579	0.00591379	Step	1	0.44	1.22044
8	TWW Late-cued	LeftSingleSupport	6	-3.16226	-6.75247	-4.39468	-7.6537	-0.0696544	-0.0399949	-0.0614526	-0.00312945	-1.35741	-149.154	5.2264	0.00517217	Step	1	0.445	1.35963
8	TWW Late-cued	LeftSingleSupport	7	-1.80483	-3.74197	-28.3483	-61.4232	-0.558997	-0.257991	-0.0340548	-0.0017861	-1.25211	-137.583	5.87382	0.00581287	Step	1	0.44	1.25776
8	TWW Late-cued	LeftSingleSupport	8	-2.59267	-5.50877	-30.6787	-65.7928	-0.598764	-0.279199	-0.050134	-0.00256577	-1.24038	-136.294	5.47738	0.00542055	Step	1	0.445	1.24267
8	TWW Late-cued	LeftSingleSupport	9	-2.13999	-4.89708	-3.13512	1.07305	0.00976556	-0.0285319	-0.0445671	-0.00211778	-0.832327	-91.457	4.28287	0.00423843	Step	2	0.375	1.22122
8	TWW Late-cued	LeftSingleSupport	10	-2.40629	-4.89316	-28.176	-58.3406	-0.530943	-0.256422	-0.0445314	-0.00238132	-1.20463	-132.366	5.44827	0.00539174	Step	1	0.46	1.20793
8	TWW Late-cued	RightDoubleSupport	1	-1.10543	-8.84245	-20.2968	-144.919	-1.31888	-0.184716	-0.080473	-0.00109396	-0.0347883	-3.82257	1.05558	0.00104463	Step	1	0.13	0.739171
8	TWW Late-cued	RightDoubleSupport	2	-1.80716	-11.454	-6.86623	-36.9454	-0.336231	-0.0624879	-0.10424	-0.00178841	0.176123	19.3525	0.125002	0.000123705	Step	1	0.16	1.27691
8	TWW Late-cued	RightDoubleSupport	3	-1.10513	-7.77416	-20.4204	-134.682	-1.22571	-0.185841	-0.0707507	-0.00109367	0.0174936	1.92221	1.25802	0.00124497	Step	1	0.14	0.900791
8	TWW Late-cued	RightDoubleSupport	4	-2.04497	-17.366	-10.4459	-78.7611	-0.716785	-0.0950657	-0.158044	-0.00202375	-0.168087	-18.4696	0.734612	0.00072699	Step	1	0.12	0.822559
8	TWW Late-cued	RightDoubleSupport	5	-2.22632	-15.3486	-9.52695	-58.0268	-0.528087	-0.0867024	-0.139684	-0.00220322	0.0935143	10.2754	-0.319944	-0.000316625	Step	1	0.15	1.26697
8	TWW Late-cued	RightDoubleSupport	6	-1.97453	-14.0366	-20.075	-128.655	-1.17085	-0.182698	-0.127744	-0.00195404	-0.185221	-20.3522	0.912002	0.000902539	Step	1	0.145	0.770322
8	TWW Late-cued	RightDoubleSupport	7	-1.95624	-12.5036	-6.42037	-32.4788	-0.295581	-0.0584302	-0.113793	-0.00193595	0.0779106	8.56089	0.404245	0.000400051	Step	1	0.16	1.28022
8	TWW Late-cued	RightDoubleSupport	8	-3.02447	-18.9066	-2.83614	-12.2005	-0.111033	-0.025811	-0.172064	-0.00299308	0.121668	13.369	0.374036	0.000370155	Step	1	0.16	1.31118
8	TWW Late-cued	RightDoubleSupport	9	-1.35602	-12.8123	-10.7238	-87.2998	-0.794494	-0.0975944	-0.116602	-0.00134195	-0.0880643	-9.67659	1.54923	0.00153315	Step	1	0.11	0.710275
8	TWW Late-cued	RightDoubleSupport	10	-2.20257	-14.8842	-2.22444	-9.7778	-0.0889854	-0.0202441	-0.135457	-0.00217971	0.0500573	5.50035	0.621482	0.000615034	Step	1	0.15	1.25653
8	TWW Late-cued	RightSingleSupport	1	1.88735	4.91258	-96.2576	-254.957	-2.3203	-0.876017	0.0447082	0.00186777	-0.589224	-64.7445	1.13277	0.00112102	Step	1	0.37	0.719484
8	TWW Late-cued	RightSingleSupport	2	1.28016	2.13004	-125.123	-214.953	-1.95623	-1.13871	0.0193849	0.00126688	-0.428936	-47.132	0.293538	0.000290493	Step	1	0.575	0.840158
8	TWW Late-cued	RightSingleSupport	3	0.693962	1.58725	-101.428	-255.15	-2.32206	-0.923071	0.0144452	0.000686762	-0.583249	-64.088	0.504896	0.000499657	Step	1	0.39	0.799132
8	TWW Late-cued	RightSingleSupport	4	1.5755	3.66573	-90.1123	-224.622	-2.04423	-0.82009	0.0333609	0.00155915	-0.624306	-68.5993	0.043346	4.28962e-05	Step	1	0.395	0.807564
8	TWW Late-cued	RightSingleSupport	5	2.77783	4.85267	-105.4	-185.606	-1.68915	-0.959222	0.044163	0.00274901	-0.429396	-47.1825	0.421226	0.000416856	Step	1	0.56	0.798628
8	TWW Late-cued	RightSingleSupport	6	1.00448	2.73362	-88.9476	-244.333	-2.22362	-0.80949	0.024878	0.000994056	-0.68207	-74.9465	0.544364	0.000538716	Step	1	0.355	0.812557
8	TWW Late-cued	RightSingleSupport	7	1.98293	3.81031	-107.858	-210.369	-1.91451	-0.981587	0.0346767	0.00196235	-0.477871	-52.5089	0.188943	0.000186982	Step	1	0.505	0.857689
8	TWW Late-cued	RightSingleSupport	8	2.00255	3.20186	-119.563	-198.353	-1.80516	-1.08811	0.0291394	0.00198177	-0.42238	-46.4115	0.331496	0.000328057	Step	1	0.595	0.801071
8	TWW Late-cued	RightSingleSupport	9	0.517188	1.27614	-91.3601	-242.071	-2.20303	-0.831446	0.0116138	0.000511822	-0.576085	-63.3008	1.00969	0.000999213	Step	1	0.37	0.730441
8	TWW Late-cued	RightSingleSupport	10	1.85739	2.99547	-105.646	-175.001	-1.59264	-0.961462	0.027261	0.00183812	-0.423864	-46.5746	0.279181	0.000276285	Step	1	0.595	0.775666
8	TWW Pre-planned	LeftDoubleSupport	1	6.21777	27.9787	-35.0453	-160.544	-1.46107	-0.318938	0.254627	0.00615325	-0.948977	-104.275	2.96393	0.00293317	Spin	1	0.22	1.45691
8	TWW Pre-planned	LeftDoubleSupport	2	5.06088	24.4366	-17.3186	-88.9009	-0.809065	-0.157612	0.222392	0.00500837	-0.774819	-85.1379	1.76692	0.00174859	Step	2	0.205	1.47422
8	TWW Pre-planned	LeftDoubleSupport	3	5.04236	24.8633	-17.6324	-89.1366	-0.81121	-0.160468	0.226275	0.00499004	-0.849742	-93.3706	1.7771	0.00175866	Step	2	0.2	1.43728
8	TWW Pre-planned	LeftDoubleSupport	4	6.31268	32.9186	-30.5127	-161.795	-1.47246	-0.277689	0.299584	0.00624718	-1.02719	-112.868	2.96219	0.00293145	Spin	1	0.19	1.51008
8	TWW Pre-planned	LeftDoubleSupport	5	6.13947	30.8381	-18.4173	-90.6069	-0.824591	-0.167611	0.28065	0.00607577	-0.64962	-71.3809	1.81314	0.00179432	Step	2	0.1975	1.63688
8	TWW Pre-planned	LeftDoubleSupport	6	4.82865	23.567	-15.3064	-77.8257	-0.708272	-0.1393	0.214478	0.00477855	-0.772644	-84.8989	1.81696	0.0017981	Step	2	0.2025	1.47252
8	TWW Pre-planned	LeftDoubleSupport	7	6.22699	30.0734	-33.3993	-164.345	-1.49566	-0.303958	0.273691	0.00616238	-1.03087	-113.273	3.20697	0.00317369	Spin	1	0.205	1.48186
8	TWW Pre-planned	LeftDoubleSupport	8	5.73266	27.5009	-30.0585	-148.209	-1.34881	-0.273555	0.250279	0.00567318	-0.974833	-107.116	2.51777	0.00249164	Spin	1	0.205	1.46982
8	TWW Pre-planned	LeftDoubleSupport	9	5.09964	25.1174	-19.7662	-100.773	-0.917112	-0.179887	0.228588	0.00504673	-0.940476	-103.34	1.63695	0.00161997	Step	2	0.2	1.58151
8	TWW Pre-planned	LeftDoubleSupport	10	4.51031	22.9809	-18.006	-94.8399	-0.863114	-0.163868	0.209144	0.00446352	-0.977966	-107.46	1.82724	0.00180828	Step	2	0.195	1.55636
8	TWW Pre-planned	LeftSingleSupport	1	-2.71217	-5.63127	-27.5773	-59.6832	-0.543162	-0.250975	-0.0512488	-0.00268403	-1.08357	-119.064	6.0561	0.00599326	Spin	1	0.445	1.30339
8	TWW Pre-planned	LeftSingleSupport	2	-1.67925	-3.57078	-0.844355	-1.24846	-0.011362	-0.00768426	-0.0324967	-0.00166183	-0.764456	-83.9992	4.62491	0.00457692	Step	2	0.4225	1.29254
8	TWW Pre-planned	LeftSingleSupport	3	-1.48969	-3.21819	-5.67994	-12.5276	-0.114011	-0.0516918	-0.0292879	-0.00147423	-0.829331	-91.1278	4.43283	0.00438684	Step	2	0.4225	1.28415
8	TWW Pre-planned	LeftSingleSupport	4	-2.45205	-5.13404	-37.016	-83.1121	-0.756383	-0.336873	-0.0467237	-0.0024266	-1.1818	-129.858	6.31023	0.00624475	Spin	1	0.43	1.36406
8	TWW Pre-planned	LeftSingleSupport	5	-1.61302	-3.38647	-14.1175	-31.718	-0.288658	-0.12848	-0.0308195	-0.00159628	-0.673917	-74.0507	5.16366	0.00511008	Step	2	0.425	1.41892
8	TWW Pre-planned	LeftSingleSupport	6	-1.39975	-3.03451	-17.6145	-39.4945	-0.35943	-0.160305	-0.0276163	-0.00138523	-0.813338	-89.3704	4.24639	0.00420233	Step	2	0.4225	1.30309
8	TWW Pre-planned	LeftSingleSupport	7	-1.93493	-3.97708	-32.924	-73.7594	-0.671266	-0.299634	-0.0361944	-0.00191486	-1.17637	-129.261	6.50298	0.00643551	Spin	1	0.43	1.32845
8	TWW Pre-planned	LeftSingleSupport	8	-1.64646	-3.31027	-33.7279	-76.2033	-0.693507	-0.306949	-0.0301259	-0.00162937	-1.12795	-123.941	5.9448	0.00588312	Spin	1	0.43	1.3387
8	TWW Pre-planned	LeftSingleSupport	9	-1.31347	-2.58826	-18.4954	-41.3425	-0.376248	-0.168322	-0.0235551	-0.00129985	-0.962074	-105.714	4.87368	0.00482311	Step	2	0.4325	1.36001
8	TWW Pre-planned	LeftSingleSupport	10	-1.17001	-2.47647	-17.365	-37.3538	-0.339947	-0.158034	-0.0225377	-0.00115787	-0.97579	-107.221	4.37284	0.00432747	Step	2	0.4225	1.35988
8	TWW Pre-planned	RightDoubleSupport	1	-3.40045	-17.9744	-10.369	-51.0782	-0.46485	-0.094366	-0.16358	-0.00336517	0.118305	12.9995	0.766438	0.000758486	Spin	1	0.185	1.49292
8	TWW Pre-planned	RightDoubleSupport	2	-3.28108	-18.4007	-17.8648	-97.403	-0.88644	-0.162583	-0.16746	-0.00324703	-0.332831	-36.5719	1.64025	0.00162323	Step	1	0.175	1.38915
8	TWW Pre-planned	RightDoubleSupport	3	-3.50977	-19.6614	-18.9756	-104.291	-0.949129	-0.172692	-0.178933	-0.00347335	-0.515486	-56.6421	2.00897	0.00198812	Step	1	0.175	1.3574
8	TWW Pre-planned	RightDoubleSupport	4	-3.56046	-19.3402	-14.4007	-75.504	-0.687143	-0.131057	-0.17601	-0.00352352	-0.0763652	-8.39109	0.864995	0.00085602	Spin	1	0.18	1.52876
8	TWW Pre-planned	RightDoubleSupport	5	-3.69683	-20.7844	-20.0513	-108.851	-0.990626	-0.182482	-0.189154	-0.00365847	-0.208523	-22.9127	0.994619	0.000984299	Step	1	0.175	1.57201
8	TWW Pre-planned	RightDoubleSupport	6	-3.78737	-22.0296	-21.3491	-121.816	-1.10862	-0.194293	-0.200486	-0.00374807	-0.583005	-64.0612	1.78635	0.00176782	Step	1	0.17	1.3974
8	TWW Pre-planned	RightDoubleSupport	7	-3.68976	-20.1196	-13.8748	-71.4752	-0.650478	-0.126271	-0.183104	-0.00365147	0.0241154	2.64982	1.04931	0.00103843	Spin	1	0.18	1.52017
8	TWW Pre-planned	RightDoubleSupport	8	-3.48187	-19.0172	-10.1242	-51.9815	-0.47307	-0.0921383	-0.17307	-0.00344574	-0.0808347	-8.8822	0.682096	0.000675018	Spin	1	0.18	1.53342
8	TWW Pre-planned	RightDoubleSupport	9	-5.02245	-31.3709	-23.102	-141.765	-1.29017	-0.210245	-0.285499	-0.00497033	-0.882146	-96.9311	1.53347	0.00151756	Step	1	0.16	1.45128
8	TWW Pre-planned	RightDoubleSupport	10	-4.66389	-28.899	-19.8471	-122.905	-1.11853	-0.180624	-0.263003	-0.0046155	-0.937932	-103.061	1.72799	0.00171006	Step	1	0.16	1.51007
8	TWW Pre-planned	RightSingleSupport	1	1.55654	3.34328	-83.4109	-193.167	-1.75796	-0.759102	0.0304264	0.00154039	-0.33304	-36.5948	-1.41827	-0.00140355	Spin	1	0.425	1.23688
8	TWW Pre-planned	RightSingleSupport	2	0.599429	1.06212	-78.1153	-175.821	-1.60011	-0.710908	0.00966606	0.000593209	-0.753583	-82.8045	-1.01362	-0.00100311	Step	1	0.435	1.1613
8	TWW Pre-planned	RightSingleSupport	3	0.387974	0.671934	-62.0658	-144.396	-1.31411	-0.564846	0.00611511	0.000383949	-0.853527	-93.7864	-0.797379	-0.000789106	Step	1	0.42	1.12139
8	TWW Pre-planned	RightSingleSupport	4	1.47984	3.12363	-73.6294	-171.732	-1.56289	-0.670083	0.0284274	0.00146449	-0.468642	-51.4948	-1.46148	-0.00144631	Spin	1	0.42	1.29676
8	TWW Pre-planned	RightSingleSupport	5	1.00855	1.99632	-80.6852	-188.166	-1.71246	-0.734296	0.018168	0.000998084	-0.666754	-73.2636	-1.90261	-0.00188287	Step	1	0.42	1.31893
8	TWW Pre-planned	RightSingleSupport	6	1.28435	2.78071	-60.8262	-139.987	-1.27399	-0.553564	0.0253065	0.00127102	-0.91046	-100.042	-0.514068	-0.000508734	Step	1	0.425	1.22286
8	TWW Pre-planned	RightSingleSupport	7	1.58469	3.43886	-81.5025	-188.223	-1.71297	-0.741734	0.0312962	0.00156825	-0.426208	-46.8322	-1.12429	-0.00111262	Spin	1	0.425	1.2597
8	TWW Pre-planned	RightSingleSupport	8	1.50389	3.29362	-68.8669	-158.844	-1.4456	-0.62674	0.0299744	0.00148829	-0.431278	-47.3892	-1.33216	-0.00131834	Spin	1	0.425	1.27871
8	TWW Pre-planned	RightSingleSupport	9	1.41532	3.10006	-39.8522	-91.8513	-0.835916	-0.362685	0.0282129	0.00140063	-1.09229	-120.022	-1.01099	-0.0010005	Step	1	0.42	1.29089
8	TWW Pre-planned	RightSingleSupport	10	1.24022	2.66361	-34.3487	-78.9809	-0.718786	-0.312599	0.0242408	0.00122735	-1.09502	-120.322	-0.8963	-0.000887	Step	1	0.42	1.30916
9	Straight Line Gait	LeftDoubleSupport	1	2.82992	16.5151	-0.52583	-4.74053	-0.0510596	-0.00566364	0.177882	0.00379659	-0.153323	-14.235	1.11895	0.00150117		3	0.17	1.55208
9	Straight Line Gait	LeftDoubleSupport	2	3.41591	19.9615	0.0293222	-1.69915	-0.0183013	0.000315826	0.215003	0.00458276	-0.11497	-10.6742	1.34931	0.00181022		3	0.171667	1.60236
9	Straight Line Gait	LeftDoubleSupport	3	3.16733	18.5907	-0.584784	-5.27981	-0.056868	-0.00629863	0.200237	0.00424926	-0.137447	-12.761	1.27573	0.00171151		3	0.17	1.5856
9	Straight Line Gait	LeftDoubleSupport	4	3.01006	16.9127	0.0296974	-1.89773	-0.0204402	0.000319866	0.182164	0.00403828	-0.129633	-12.0355	1.24146	0.00166553		3	0.178333	1.55731
9	Straight Line Gait	LeftDoubleSupport	5
9	Straight Line Gait	LeftDoubleSupport	6
9	Straight Line Gait	LeftDoubleSupport	7
9	Straight Line Gait	LeftDoubleSupport	8
9	Straight Line Gait	LeftDoubleSupport	9
9	Straight Line Gait	LeftDoubleSupport	10
9	Straight Line Gait	LeftSingleSupport	1	-1.96593	-4.65919	19.663	48.5293	0.522702	0.211787	-0.0501835	-0.00263747	-0.0315766	-2.93167	2.04168	0.0027391		3	0.396667	1.38093
9	Straight Line Gait	LeftSingleSupport	2	-2.47866	-6.04673	14.6554	36.8113	0.396489	0.157851	-0.0651284	-0.00332535	-0.0160734	-1.4923	2.19498	0.00294476		3	0.393333	1.39863
9	Straight Line Gait	LeftSingleSupport	3	-2.18407	-5.20476	17.2206	42.7731	0.460703	0.18548	-0.0560598	-0.00293013	-0.0264696	-2.45752	2.30202	0.00308837		3	0.396667	1.39586
9	Straight Line Gait	LeftSingleSupport	4	-2.08461	-5.02371	16.7417	41.5553	0.447586	0.180322	-0.0541097	-0.00279669	-0.0194297	-1.80391	2.13444	0.00286355		3	0.396667	1.36177
9	Straight Line Gait	LeftSingleSupport	5
9	Straight Line Gait	LeftSingleSupport	6
9	Straight Line Gait	LeftSingleSupport	7
9	Straight Line Gait	LeftSingleSupport	8
9	Straight Line Gait	LeftSingleSupport	9
9	Straight Line Gait	LeftSingleSupport	10
9	Straight Line Gait	RightDoubleSupport	1	-3.40863	-18.1075	1.12975	7.91065	0.0852045	0.0121684	-0.195033	-0.00457299	0.11792	10.948	-1.00941	-0.00135422		4	0.18875	1.51362
9	Straight Line Gait	RightDoubleSupport	2	-3.46879	-18.2997	1.44919	9.42795	0.101547	0.0156091	-0.197103	-0.0046537	0.0922439	8.56421	-1.11426	-0.00149488		3	0.19	1.54085
9	Straight Line Gait	RightDoubleSupport	3	-3.86876	-21.4165	-0.498811	-1.25973	-0.0135683	-0.00537262	-0.230674	-0.00519029	0.08083	7.50451	-1.13314	-0.00152021		3	0.18	1.55346
9	Straight Line Gait	RightDoubleSupport	4	-3.70937	-19.2146	-0.706251	-3.00329	-0.032348	-0.00760693	-0.206958	-0.00497645	0.0901772	8.37233	-1.02057	-0.00136918		3	0.191667	1.51754
9	Straight Line Gait	RightDoubleSupport	5
9	Straight Line Gait	RightDoubleSupport	6
9	Straight Line Gait	RightDoubleSupport	7
9	Straight Line Gait	RightDoubleSupport	8
9	Straight Line Gait	RightDoubleSupport	9
9	Straight Line Gait	RightDoubleSupport	10
9	Straight Line Gait	RightSingleSupport	1	2.59995	6.35161	-19.8716	-49.5497	-0.533692	-0.214034	0.0684123	0.00348807	-0.00192716	-0.178923	-2.02542	-0.00271729		4	0.395	1.36521
9	Straight Line Gait	RightSingleSupport	2	2.46827	5.93271	-15.1851	-37.6842	-0.405891	-0.163556	0.0639004	0.00331141	-0.00259242	-0.240688	-2.22509	-0.00298516		3	0.398333	1.37888
9	Straight Line Gait	RightSingleSupport	3	2.92529	7.15659	-15.7903	-39.8482	-0.4292	-0.170075	0.0770826	0.00392455	-0.0179645	-1.66788	-2.31732	-0.0031089		3	0.39	1.39507
9	Straight Line Gait	RightSingleSupport	4	2.67996	6.43607	-13.7228	-33.8205	-0.364276	-0.147806	0.069322	0.00359541	-0.00190393	-0.176767	-2.23134	-0.00299354		3	0.398333	1.33478
9	Straight Line Gait	RightSingleSupport	5
9	Straight Line Gait	RightSingleSupport	6
9	Straight Line Gait	RightSingleSupport	7
9	Straight Line Gait	RightSingleSupport	8
9	Straight Line Gait	RightSingleSupport	9
9	Straight Line Gait	RightSingleSupport	10
9	TWW Late-cued	LeftDoubleSupport	1	2.64733	13.5211	-11.2569	-59.6157	-0.642113	-0.121247	0.145634	0.00355163	-0.544461	-50.5494	1.97294	0.00264688	Step	2	0.1975	1.18526
9	TWW Late-cued	LeftDoubleSupport	2	3.0142	13.6548	-25.48	-113.289	-1.22022	-0.274441	0.147074	0.00404383	-0.722587	-67.0872	2.67389	0.00358727	Spin	1	0.225	0.980144
9	TWW Late-cued	LeftDoubleSupport	3	3.42026	18.8356	-20.4847	-112.55	-1.21226	-0.220638	0.202876	0.0045886	-1.0265	-95.3033	2.67733	0.00359188	Step	1	0.185	1.1055
9	TWW Late-cued	LeftDoubleSupport	4	2.51166	13.3829	-19.8957	-106.843	-1.15079	-0.214294	0.144146	0.00336962	-1.01621	-94.3478	2.20804	0.00296229	Step	2	0.19	1.12599
9	TWW Late-cued	LeftDoubleSupport	5	3.22194	16.9592	-16.2709	-77.5392	-0.835164	-0.175251	0.182665	0.00432253	-0.784021	-72.7909	1.80658	0.0024237	Step	2	0.19	1.26495
9	TWW Late-cued	LeftDoubleSupport	6	3.12472	17.3368	-16.1072	-86.312	-0.929654	-0.173489	0.186732	0.00419209	-0.56343	-52.3106	3.10723	0.00416863	Spin	1	0.185	1.03709
9	TWW Late-cued	LeftDoubleSupport	7	3.42067	20.9521	-12.8899	-79.2466	-0.853554	-0.138835	0.225672	0.00458914	-0.663829	-61.632	2.03822	0.00273446	Step	2	0.165	1.271
9	TWW Late-cued	LeftDoubleSupport	8	3.3887	15.3837	-29.6708	-136.412	-1.46928	-0.31958	0.165696	0.00454624	-0.993413	-92.2315	1.65976	0.00222673	Step	1	0.22	1.12895
9	TWW Late-cued	LeftDoubleSupport	9	2.98927	15.3607	-11.3057	-56.4098	-0.607582	-0.121772	0.165448	0.00401038	-0.688471	-63.9198	1.75168	0.00235004	Step	2	0.1925	1.24493
9	TWW Late-cued	LeftDoubleSupport	10
9	TWW Late-cued	LeftSingleSupport	1	-2.06457	-4.76031	-2.43714	-2.52808	-0.0272296	-0.0262501	-0.0512726	-0.0027698	-0.567299	-52.6698	2.54862	0.00341921	Step	2	0.41	1.06008
9	TWW Late-cued	LeftSingleSupport	2	-2.79521	-6.20947	-31.9082	-71.3559	-0.768564	-0.343679	-0.0668813	-0.00375003	-0.912485	-84.7179	2.9309	0.00393207	Spin	1	0.435	0.988672
9	TWW Late-cued	LeftSingleSupport	3	-3.14445	-6.89733	-22.7164	-49.4488	-0.532606	-0.244675	-0.0742902	-0.00421857	-1.08623	-100.849	3.22604	0.00432803	Step	1	0.44	1.10982
9	TWW Late-cued	LeftSingleSupport	4	-1.93289	-4.23982	-20.1324	-45.0853	-0.485607	-0.216843	-0.0456665	-0.00259314	-1.07467	-99.7759	3.08081	0.00413319	Step	2	0.43	1.13163
9	TWW Late-cued	LeftSingleSupport	5	-2.1456	-5.48565	-0.910615	3.26287	0.0351439	-0.0098081	-0.0590851	-0.00287852	-0.772843	-71.7531	2.9573	0.00396749	Step	2	0.3725	1.17955
9	TWW Late-cued	LeftSingleSupport	6	-3.06368	-6.62137	-37.3299	-82.5164	-0.888773	-0.402076	-0.0713179	-0.00411021	-0.798123	-74.1002	3.52832	0.00473356	Spin	1	0.445	0.947434
9	TWW Late-cued	LeftSingleSupport	7	-2.72994	-6.87772	-8.38924	-16.6193	-0.179004	-0.0903593	-0.0740789	-0.00366246	-0.744364	-69.1091	3.04411	0.00408396	Step	2	0.38	1.17127
9	TWW Late-cued	LeftSingleSupport	8	-2.0649	-4.3715	-16.0376	-34.1403	-0.367721	-0.172739	-0.0470848	-0.00277025	-1.06966	-99.3104	2.94165	0.0039465	Step	1	0.445	1.11689
9	TWW Late-cued	LeftSingleSupport	9	-2.00226	-5.25664	0.182266	13.9787	0.150562	0.00196317	-0.0566186	-0.00268622	-0.690056	-64.067	2.95624	0.00396607	Step	2	0.3525	1.15734
9	TWW Late-cued	LeftSingleSupport	10
9	TWW Late-cued	RightDoubleSupport	1	-1.75394	-8.89566	-17.5578	-85.5949	-0.92193	-0.189112	-0.0958139	-0.00235308	0.00748727	0.695141	0.899592	0.00120689	Step	1	0.195	1.02884
9	TWW Late-cued	RightDoubleSupport	2	-2.23806	-13.4105	-5.02577	-25.5474	-0.275167	-0.0541318	-0.144442	-0.00300257	0.148361	13.7743	-0.567919	-0.000761916	Spin	1	0.17	1.2547
9	TWW Late-cued	RightDoubleSupport	3	-1.42311	-9.16301	-10.0886	-56.7174	-0.610895	-0.108663	-0.0986934	-0.00190923	0.102566	9.52252	-0.17086	-0.000229224	Step	1	0.16	1.30463
9	TWW Late-cued	RightDoubleSupport	4	-0.833008	-4.06599	-13.1627	-60.4744	-0.651361	-0.141774	-0.0437942	-0.00111756	0.0879483	8.16539	0.273542	0.000366981	Step	0	0.205	1.14917
9	TWW Late-cued	RightDoubleSupport	5	-1.31209	-8.59217	-16.3085	-99.4343	-1.07099	-0.175657	-0.092545	-0.00176028	-0.181248	-16.8277	0.44203	0.000593024	Step	1	0.155	1.05085
9	TWW Late-cued	RightDoubleSupport	6	-2.91708	-15.4651	-3.25768	-14.073	-0.151578	-0.035088	-0.166573	-0.00391353	0.136418	12.6655	-0.876405	-0.00117578	Spin	1	0.19	1.30211
9	TWW Late-cued	RightDoubleSupport	7	-1.07717	-7.55583	-11.4942	-72.4721	-0.780586	-0.123802	-0.0813828	-0.00144512	-0.189237	-17.5694	0.404511	0.000542689	Step	1	0.145	1.0671
9	TWW Late-cued	RightDoubleSupport	8	-1.24222	-6.60776	-7.45326	-34.8962	-0.375862	-0.0802781	-0.0711713	-0.00166655	0.122847	11.4055	0.12599	0.000169027	Step	1	0.195	1.15833
9	TWW Late-cued	RightDoubleSupport	9	-0.396076	-2.78613	-22.2859	-131.396	-1.41525	-0.240038	-0.030009	-0.000531372	-0.0134119	-1.2452	0.926647	0.00124318	Step	1	0.16	0.8975
9	TWW Late-cued	RightDoubleSupport	10
9	TWW Late-cued	RightSingleSupport	1	1.10064	2.50182	-68.8164	-162.745	-1.7529	-0.741212	0.0269468	0.00147661	-0.476515	-44.2411	0.155048	0.000208011	Step	1	0.415	0.752742
9	TWW Late-cued	RightSingleSupport	2	2.41848	5.00698	-57.7245	-120.825	-1.30138	-0.621742	0.0539295	0.00324461	-0.212386	-19.7186	-0.462583	-0.000620597	Spin	1	0.47	0.818467
9	TWW Late-cued	RightSingleSupport	3	1.39774	2.84352	-78.6539	-164.531	-1.77214	-0.84717	0.0306272	0.0018752	-0.388823	-36.0995	-0.253483	-0.000340071	Step	1	0.47	0.841204
9	TWW Late-cued	RightSingleSupport	4	0.871802	1.73255	-74.9062	-160.164	-1.7251	-0.806804	0.018661	0.0011696	-0.389068	-36.1223	-0.0761259	-0.00010213	Step	1	0.46	0.813813
9	TWW Late-cued	RightSingleSupport	5	0.145497	0.0925167	-67.82	-157.978	-1.70156	-0.730479	0.000996484	0.000195198	-0.620266	-57.5874	-0.610381	-0.000818882	Step	1	0.42	0.783605
9	TWW Late-cued	RightSingleSupport	6	3.56674	8.33471	-50.3375	-119.569	-1.28786	-0.542178	0.0897719	0.00478511	-0.168809	-15.6727	-0.736194	-0.000987672	Spin	1	0.415	0.96754
9	TWW Late-cued	RightSingleSupport	7	0.485229	0.925256	-69.268	-183.669	-1.97828	-0.746076	0.0099658	0.000650979	-0.637937	-59.2281	-0.837255	-0.00112325	Step	1	0.37	0.828555
9	TWW Late-cued	RightSingleSupport	8	0.24093	0.402385	-74.4039	-128.732	-1.38655	-0.801394	0.00433403	0.00032323	-0.321713	-29.8688	0.0365718	4.90645e-05	Step	1	0.57	0.769587
9	TWW Late-cued	RightSingleSupport	9	-0.825045	-2.32123	-70.4369	-186.715	-2.01108	-0.758665	-0.0250017	-0.00110687	-0.532865	-49.4729	0.252299	0.000338483	Step	1	0.37	0.668553
9	TWW Late-cued	RightSingleSupport	10
9	TWW Pre-planned	LeftDoubleSupport	1	2.60549	14.3127	-9.82784	-56.8796	-0.612642	-0.105854	0.154161	0.00349551	-0.583335	-54.1586	2.07239	0.0027803	Step	2	0.185	1.36525
9	TWW Pre-planned	LeftDoubleSupport	2	3.70263	20.0754	-14.517	-78.1836	-0.842104	-0.15636	0.216229	0.00496742	-0.486755	-45.1918	2.59978	0.00348784	Spin	1	0.185	1.27241
9	TWW Pre-planned	LeftDoubleSupport	3	3.385	19.3083	-9.97313	-56.7497	-0.611243	-0.107419	0.207967	0.00454129	-0.611235	-56.749	2.04628	0.00274528	Step	2	0.1775	1.38528
9	TWW Pre-planned	LeftDoubleSupport	4	3.5393	20.4716	-14.061	-79.2087	-0.853146	-0.151449	0.220497	0.0047483	-0.332726	-30.8914	2.5105	0.00336806	Step	1	0.175	1.32901
9	TWW Pre-planned	LeftDoubleSupport	5	3.18887	18.4981	-16.2487	-91.8748	-0.98957	-0.175012	0.199241	0.00427816	-0.526786	-48.9084	2.5363	0.00340268	Spin	1	0.175	1.33251
9	TWW Pre-planned	LeftDoubleSupport	6	3.21262	16.6611	-15.9601	-81.3601	-0.876318	-0.171904	0.179454	0.00431003	-0.475264	-44.125	2.1989	0.00295003	Spin	1	0.195	1.26975
9	TWW Pre-planned	LeftDoubleSupport	7	3.04739	17.6389	-12.5831	-73.8557	-0.79549	-0.135531	0.189986	0.00408835	-0.666015	-61.8349	2.19517	0.00294503	Step	2	0.175	1.4143
9	TWW Pre-planned	LeftDoubleSupport	8	3.1569	17.0919	-11.0457	-62.2614	-0.670608	-0.118972	0.184094	0.00423527	-0.780435	-72.4581	1.86404	0.00250078	Step	2	0.185	1.49131
9	TWW Pre-planned	LeftDoubleSupport	9	3.6099	24.8387	-9.66279	-69.5506	-0.74912	-0.104077	0.267534	0.00484301	-0.99063	-91.9731	2.05576	0.00275798	Step	1	0.1475	1.64762
9	TWW Pre-planned	LeftDoubleSupport	10	3.59421	22.9231	-18.0244	-111.788	-1.20405	-0.194138	0.246901	0.00482197	-0.632353	-58.7096	3.19507	0.00428648	Spin	1	0.16	1.41037
9	TWW Pre-planned	LeftSingleSupport	1	-2.27275	-5.05778	-3.68563	-6.81343	-0.0733865	-0.0396974	-0.0544766	-0.0030491	-0.596313	-55.3636	2.6808	0.00359653	Step	2	0.425	1.20739
9	TWW Pre-planned	LeftSingleSupport	2	-2.79713	-5.91551	-35.9117	-78.2563	-0.842887	-0.3868	-0.0637151	-0.0037526	-0.673172	-62.4994	3.51366	0.00471389	Spin	1	0.45	1.03258
9	TWW Pre-planned	LeftSingleSupport	3	-2.16952	-5.14959	-3.57482	-7.53386	-0.0811461	-0.0385039	-0.0554655	-0.00291061	-0.599326	-55.6433	2.96825	0.00398218	Step	2	0.4	1.22895
9	TWW Pre-planned	LeftSingleSupport	4	-2.12569	-4.74433	-33.4283	-78.1341	-0.841571	-0.360051	-0.0511005	-0.0028518	-0.545152	-50.6136	3.57234	0.00479262	Step	1	0.42	1.1044
9	TWW Pre-planned	LeftSingleSupport	5	-2.16514	-4.91749	-35.6078	-84.1434	-0.906296	-0.383526	-0.0529656	-0.00290473	-0.740074	-68.7108	3.4459	0.004623	Spin	1	0.415	1.16152
9	TWW Pre-planned	LeftSingleSupport	6	-1.81354	-4.14573	-26.4998	-62.5141	-0.673331	-0.285425	-0.0446531	-0.00243303	-0.640636	-59.4786	3.19057	0.00428044	Spin	1	0.415	1.1004
9	TWW Pre-planned	LeftSingleSupport	7	-2.17435	-5.09549	-11.5996	-27.3294	-0.294361	-0.124938	-0.0548828	-0.00291709	-0.74044	-68.7447	3.00323	0.00402911	Step	2	0.4	1.26254
9	TWW Pre-planned	LeftSingleSupport	8	-1.69836	-3.80858	-2.26779	-4.36893	-0.0470572	-0.024426	-0.0410217	-0.00227851	-0.756744	-70.2585	3.07093	0.00411993	Step	2	0.4175	1.27661
9	TWW Pre-planned	LeftSingleSupport	9	-1.86786	-4.30413	-7.53245	-20.2281	-0.217874	-0.0811309	-0.0463592	-0.0025059	-0.973511	-90.3838	3.51801	0.00471974	Step	1	0.3975	1.40416
9	TWW Pre-planned	LeftSingleSupport	10	-3.02315	-6.80992	-36.1322	-83.8822	-0.903483	-0.389175	-0.0733487	-0.00405583	-0.836218	-77.6371	3.97303	0.00533018	Spin	1	0.42	1.23345
9	TWW Pre-planned	RightDoubleSupport	1	-2.18998	-11.9324	-11.6319	-59.4051	-0.639844	-0.125285	-0.128522	-0.00293806	-0.127098	-11.8001	-0.0820539	-0.000110083	Step	1	0.185	1.36651
9	TWW Pre-planned	RightDoubleSupport	2	-3.54772	-20.2542	-18.424	-105.278	-1.13394	-0.198442	-0.218155	-0.0047596	-1.04392	-96.9208	-0.00130891	-1.75603e-06	Spin	2	0.175	1.25038
9	TWW Pre-planned	RightDoubleSupport	3	-2.47752	-13.2823	-15.8123	-80.9728	-0.872146	-0.170312	-0.143062	-0.00332383	-0.0834926	-7.75171	0.330701	0.000443666	Step	1	0.185	1.3056
9	TWW Pre-planned	RightDoubleSupport	4	-3.43651	-19.4605	-15.8065	-88.9652	-0.958232	-0.17025	-0.209606	-0.00461039	-0.863077	-80.1308	0.0385981	5.17829e-05	Step	1	0.18	1.24217
9	TWW Pre-planned	RightDoubleSupport	5	-3.2901	-19.5034	-8.70395	-54.7624	-0.589838	-0.093749	-0.210068	-0.00441397	-0.431907	-40.0996	-0.435105	-0.000583733	Spin	2	0.17	1.42004
9	TWW Pre-planned	RightDoubleSupport	6	-3.61089	-19.0433	-10.8507	-54.0251	-0.581897	-0.116871	-0.205113	-0.00484434	-0.425297	-39.4859	-0.323782	-0.000434383	Spin	2	0.19	1.35462
9	TWW Pre-planned	RightDoubleSupport	7	-2.79685	-15.3736	-18.1822	-95.4875	-1.02848	-0.195838	-0.165587	-0.00375224	-0.385996	-35.837	0.0571176	7.66285e-05	Step	1	0.185	1.3701
9	TWW Pre-planned	RightDoubleSupport	8	-3.17117	-18.7368	-14.9946	-85.6916	-0.922972	-0.161504	-0.201812	-0.00425442	-0.47234	-43.8535	0.459567	0.000616551	Step	1	0.17	1.40786
9	TWW Pre-planned	RightDoubleSupport	9	-4.0081	-24.1649	-23.9322	-142.223	-1.53187	-0.25777	-0.260277	-0.00537724	-0.842241	-78.1963	0.636254	0.000853593	Step	1	0.165	1.57347
9	TWW Pre-planned	RightDoubleSupport	10	-3.37801	-18.2209	-9.90191	-50.1978	-0.540673	-0.106652	-0.196254	-0.00453191	0.0489608	4.54567	-0.752697	-0.00100981	Spin	1	0.185	1.51637
9	TWW Pre-planned	RightSingleSupport	1	2.24737	5.02466	-60.5224	-139.713	-1.50482	-0.651878	0.0541199	0.00301505	-0.508658	-47.2254	-0.763457	-0.00102425	Step	1	0.425	1.04389
9	TWW Pre-planned	RightSingleSupport	2	2.10255	4.76487	-12.0335	-26.9438	-0.290208	-0.129611	0.0513217	0.00282076	-1.09054	-101.249	-1.56642	-0.00210149	Spin	2	0.415	1.14447
9	TWW Pre-planned	RightSingleSupport	3	1.63793	3.59479	-69.4629	-164.194	-1.76851	-0.748175	0.038719	0.00219743	-0.536766	-49.835	-0.933908	-0.00125292	Step	1	0.415	0.996377
9	TWW Pre-planned	RightSingleSupport	4	1.87747	4.33318	-25.5382	-59.1418	-0.637008	-0.275068	0.046672	0.0025188	-0.965398	-89.6305	-1.07175	-0.00143785	Step	1	0.415	1.05665
9	TWW Pre-planned	RightSingleSupport	5	2.50947	5.96821	-29.6674	-73.6754	-0.793547	-0.319543	0.0642828	0.00336668	-0.656874	-60.9862	-1.42032	-0.00190549	Spin	2	0.4025	1.20808
9	TWW Pre-planned	RightSingleSupport	6	2.43222	5.94357	-28.2104	-70.8191	-0.762782	-0.30385	0.0640173	0.00326305	-0.588761	-54.6624	-1.44179	-0.00193429	Spin	2	0.3925	1.14808
9	TWW Pre-planned	RightSingleSupport	7	2.03417	4.86694	-51.7528	-127.988	-1.37854	-0.557422	0.0524211	0.00272903	-0.722122	-67.0441	-0.788326	-0.00105761	Step	1	0.395	1.12584
9	TWW Pre-planned	RightSingleSupport	8	1.79504	3.90931	-52.5335	-120.679	-1.29982	-0.565831	0.0421067	0.00240821	-0.759354	-70.5008	-1.16064	-0.00155711	Step	1	0.425	1.07361
9	TWW Pre-planned	RightSingleSupport	9	1.31388	2.85791	-44.5806	-112.189	-1.20837	-0.480171	0.0307822	0.00176269	-1.1133	-103.363	-1.96427	-0.00263525	Step	1	0.385	1.31619
9	TWW Pre-planned	RightSingleSupport	10	3.62827	8.98712	-43.714	-111.161	-1.1973	-0.470837	0.096799	0.00486765	-0.251399	-23.3407	-1.5856	-0.00212723	Spin	1	0.385	1.30591
10	Straight Line Gait	LeftDoubleSupport	1	2.28061	12.6376	1.03402	4.39989	0.0629714	0.0147989	0.18087	0.00428201	-0.138808	-9.69869	0.648912	0.00121838		3	0.181667	1.36426
10	Straight Line Gait	LeftDoubleSupport	2	2.38683	13.2845	1.18051	5.42873	0.0776961	0.0168955	0.190128	0.00448145	-0.121483	-8.48816	0.675001	0.00126736		3	0.18	1.41841
10	Straight Line Gait	LeftDoubleSupport	3	2.37837	13.0981	0.979805	4.13587	0.0591927	0.014023	0.187461	0.00446557	-0.14097	-9.84975	0.720329	0.00135247		3	0.181667	1.3556
10	Straight Line Gait	LeftDoubleSupport	4	2.15561	12.0374	0.844444	3.55953	0.0509441	0.0120857	0.17228	0.00404732	-0.125806	-8.79024	0.670063	0.00125809		3	0.18	1.37724
10	Straight Line Gait	LeftDoubleSupport	5	2.20875	12.0781	0.620877	2.2327	0.0319545	0.00888601	0.172862	0.00414708	-0.126575	-8.84395	0.667069	0.00125247		3	0.183333	1.36227
10	Straight Line Gait	LeftDoubleSupport	6
10	Straight Line Gait	LeftDoubleSupport	7
10	Straight Line Gait	LeftDoubleSupport	8
10	Straight Line Gait	LeftDoubleSupport	9
10	Straight Line Gait	LeftDoubleSupport	10
10	Straight Line Gait	LeftSingleSupport	1	-1.12759	-2.56736	13.5088	32.0495	0.458694	0.193338	-0.0367441	-0.00211713	-0.018871	-1.31855	1.49133	0.00280008		3	0.413333	1.19186
10	Straight Line Gait	LeftSingleSupport	2	-1.31561	-3.08928	11.8467	28.7934	0.412092	0.169551	-0.0442138	-0.00247016	-0.0132038	-0.922564	1.61706	0.00303615		3	0.4	1.27528
10	Straight Line Gait	LeftSingleSupport	3	-1.34564	-3.15215	13.5521	33.5149	0.479666	0.193958	-0.0451136	-0.00252655	-0.02298	-1.60565	1.6355	0.00307078		3	0.398333	1.2454
10	Straight Line Gait	LeftSingleSupport	4	-1.18753	-2.69753	12.8377	30.4897	0.436369	0.183734	-0.0386071	-0.00222968	-0.0151475	-1.05838	1.53401	0.00288021		3	0.411667	1.23828
10	Straight Line Gait	LeftSingleSupport	5	-1.14884	-2.64926	10.9749	26.6518	0.381441	0.157073	-0.0379163	-0.00215703	-0.0317775	-2.22034	1.5138	0.00284228		3	0.403333	1.2357
10	Straight Line Gait	LeftSingleSupport	6
10	Straight Line Gait	LeftSingleSupport	7
10	Straight Line Gait	LeftSingleSupport	8
10	Straight Line Gait	LeftSingleSupport	9
10	Straight Line Gait	LeftSingleSupport	10
10	Straight Line Gait	RightDoubleSupport	1	-2.35488	-12.1503	-1.5639	-7.03364	-0.100666	-0.0223826	-0.173896	-0.00442146	0.101597	7.09872	-0.593207	-0.00111379		4	0.19375	1.38152
10	Straight Line Gait	RightDoubleSupport	2	-2.43586	-13.6342	-1.02867	-4.65899	-0.0666796	-0.0147224	-0.195133	-0.00457352	0.0960641	6.71212	-0.664405	-0.00124747		4	0.17875	1.46544
10	Straight Line Gait	RightDoubleSupport	3	-2.4099	-13.6021	-1.5438	-7.45596	-0.10671	-0.0220949	-0.194674	-0.00452476	0.0991171	6.92545	-0.684553	-0.0012853		3	0.178333	1.42703
10	Straight Line Gait	RightDoubleSupport	4	-2.33967	-12.7005	-1.54721	-7.5835	-0.108535	-0.0221437	-0.18177	-0.00439291	0.0897575	6.27148	-0.69609	-0.00130696		4	0.185	1.41158
10	Straight Line Gait	RightDoubleSupport	5	-2.33792	-13.1655	-1.5193	-7.48108	-0.107069	-0.0217443	-0.188424	-0.00438962	0.0771173	5.38829	-0.648508	-0.00121762		4	0.17875	1.42458
10	Straight Line Gait	RightDoubleSupport	6
10	Straight Line Gait	RightDoubleSupport	7
10	Straight Line Gait	RightDoubleSupport	8
10	Straight Line Gait	RightDoubleSupport	9
10	Straight Line Gait	RightDoubleSupport	10
10	Straight Line Gait	RightSingleSupport	1	1.22568	2.83285	-12.527	-30.3675	-0.43462	-0.179286	0.0405438	0.0023013	-0.0226824	-1.58485	-1.55279	-0.00291547		4	0.40625	1.17802
10	Straight Line Gait	RightSingleSupport	2	1.39386	3.22985	-11.1201	-26.9159	-0.385221	-0.159151	0.0462257	0.00261707	-0.0117864	-0.823529	-1.59276	-0.00299053		4	0.40625	1.25865
10	Straight Line Gait	RightSingleSupport	3	1.30497	3.0055	-12.2457	-29.4746	-0.421841	-0.175261	0.0430148	0.00245018	-0.0157857	-1.10297	-1.55998	-0.00292899		3	0.408333	1.20908
10	Straight Line Gait	RightSingleSupport	4	1.41896	3.23494	-10.6049	-25.0338	-0.358284	-0.151777	0.0462985	0.0026642	-0.0121876	-0.851564	-1.49806	-0.00281272		4	0.415	1.20588
10	Straight Line Gait	RightSingleSupport	5	1.33646	3.10271	-10.8557	-26.0331	-0.372586	-0.155367	0.044406	0.00250931	-0.0268445	-1.87566	-1.44487	-0.00271285		4	0.40875	1.18961
10	Straight Line Gait	RightSingleSupport	6
10	Straight Line Gait	RightSingleSupport	7
10	Straight Line Gait	RightSingleSupport	8
10	Straight Line Gait	RightSingleSupport	9
10	Straight Line Gait	RightSingleSupport	10
10	TWW Late-cued	LeftDoubleSupport	1	1.69717	8.51943	-7.7204	-44.0508	-0.630456	-0.110495	0.12193	0.00318656	-0.632953	-44.2253	0.917371	0.00172243	Step	2	0.2	1.08529
10	TWW Late-cued	LeftDoubleSupport	2	1.56447	6.81615	-23.1081	-103.752	-1.4849	-0.330723	0.0975528	0.00293741	-0.954814	-66.7142	1.36827	0.00256904	Step	1	0.225	1.01047
10	TWW Late-cued	LeftDoubleSupport	3	1.73952	8.60116	-11.7495	-55.9034	-0.800091	-0.168159	0.1231	0.00326608	-0.646207	-45.1514	1.00568	0.00188823	Step	2	0.2025	1.08722
10	TWW Late-cued	LeftDoubleSupport	4	1.47754	7.15852	-16.5881	-81.925	-1.17251	-0.237409	0.102453	0.00277419	-0.967375	-67.5918	1.4584	0.00273826	Step	1	0.205	1.0196
10	TWW Late-cued	LeftDoubleSupport	5	1.24732	5.51471	-19.2896	-89.1291	-1.27562	-0.276073	0.0789267	0.00234193	-1.01568	-70.9672	1.28914	0.00242045	Step	1	0.22	1.02958
10	TWW Late-cued	LeftDoubleSupport	6	1.61891	6.53506	-19.25	-79.6731	-1.14028	-0.275507	0.09353	0.00303962	-0.895546	-62.573	1.25153	0.00234985	Step	1	0.245	0.940744
10	TWW Late-cued	LeftDoubleSupport	7	1.72831	8.7185	-8.15677	-43.9527	-0.629051	-0.11674	0.124779	0.00324503	-0.576065	-40.2505	0.999445	0.00187653	Step	2	0.2	1.06366
10	TWW Late-cued	LeftDoubleSupport	8	1.73489	8.36539	-7.22011	-38.615	-0.552659	-0.103334	0.119726	0.00325738	-0.54011	-37.7382	0.985763	0.00185084	Step	2	0.2075	1.05203
10	TWW Late-cued	LeftDoubleSupport	9	1.69072	9.01345	-8.35804	-41.1349	-0.588724	-0.11962	0.129001	0.00317446	-0.605849	-42.3315	1.13376	0.00212872	Step	2	0.19	1.07481
10	TWW Late-cued	LeftDoubleSupport	10	1.93823	8.1701	-19.4376	-83.6229	-1.19681	-0.278191	0.116931	0.00363917	-0.891483	-62.2891	1.17563	0.00220733	Step	1	0.235	0.956434
10	TWW Late-cued	LeftSingleSupport	1	-1.17477	-2.58225	0.215354	5.06209	0.0724487	0.00308215	-0.0369572	-0.00220573	-0.651892	-45.5486	1.68437	0.00316254	Step	2	0.4075	0.996345
10	TWW Late-cued	LeftSingleSupport	2	-1.48442	-3.24977	-7.86268	-17.0113	-0.243466	-0.112531	-0.0465108	-0.00278712	-1.02536	-71.6436	2.1012	0.00394517	Step	1	0.43	1.06713
10	TWW Late-cued	LeftSingleSupport	3	-1.17889	-2.773	-1.1694	1.687	0.0241443	-0.0167365	-0.0396873	-0.00221346	-0.667825	-46.6618	1.76432	0.00331265	Step	2	0.39	1.0173
10	TWW Late-cued	LeftSingleSupport	4	-1.34038	-2.79508	-11.24	-23.5907	-0.337631	-0.160866	-0.0400032	-0.00251666	-1.00828	-70.45	2.1031	0.00394872	Step	1	0.45	1.0421
10	TWW Late-cued	LeftSingleSupport	5	-1.27684	-2.47331	-9.55357	-18.7915	-0.268945	-0.136731	-0.0353981	-0.00239736	-1.03405	-72.2502	2.04053	0.00383124	Step	1	0.475	1.04509
10	TWW Late-cued	LeftSingleSupport	6	-1.27232	-2.50384	-8.38964	-16.4864	-0.235953	-0.120073	-0.035835	-0.00238888	-0.93043	-65.0104	2.01707	0.00378719	Step	1	0.475	0.957431
10	TWW Late-cued	LeftSingleSupport	7	-1.2658	-2.94916	-1.19752	2.25007	0.032203	-0.017139	-0.0422084	-0.00237664	-0.616831	-43.0988	1.70191	0.00319546	Step	2	0.395	0.966253
10	TWW Late-cued	LeftSingleSupport	8	-1.31268	-2.93187	-2.56924	-2.69237	-0.0385332	-0.036771	-0.041961	-0.00246466	-0.593242	-41.4506	1.6904	0.00317385	Step	2	0.4075	0.95144
10	TWW Late-cued	LeftSingleSupport	9	-1.31855	-3.05123	-2.49918	-2.5479	-0.0364656	-0.0357683	-0.0436693	-0.00247567	-0.618316	-43.2026	1.74355	0.00327365	Step	2	0.4	0.970454
10	TWW Late-cued	LeftSingleSupport	10	-1.32307	-2.80234	-12.5771	-27.1339	-0.38834	-0.180004	-0.0401072	-0.00248416	-0.964411	-67.3847	2.09312	0.00392998	Step	1	0.44	1.0062
10	TWW Late-cued	RightDoubleSupport	1	-0.919659	-6.59386	-7.55696	-48.5313	-0.69458	-0.108155	-0.0943714	-0.00172673	-0.0947655	-6.62139	-0.0410831	-7.71365e-05	Step	1	0.145	0.79349
10	TWW Late-cued	RightDoubleSupport	2	-1.85002	-9.45809	-3.56033	-17.1225	-0.245058	-0.0509555	-0.135364	-0.00347355	-0.509993	-35.6339	-0.369534	-0.000693827	Step	2	0.2025	1.17834
10	TWW Late-cued	RightDoubleSupport	3	-0.820937	-7.07189	-4.61125	-33.1547	-0.474511	-0.0659964	-0.101213	-0.00154137	-0.0284437	-1.9874	-0.12192	-0.000228913	Step	2	0.125	0.641112
10	TWW Late-cued	RightDoubleSupport	4	-1.56889	-8.65414	-3.38895	-18.4782	-0.26446	-0.0485028	-0.123858	-0.0029457	-0.567151	-39.6276	-0.2122	-0.00039842	Step	2	0.185	1.19018
10	TWW Late-cued	RightDoubleSupport	5	-1.91906	-9.89806	-0.593871	-3.7029	-0.052996	-0.0084995	-0.141661	-0.00360318	-0.492227	-34.3925	-0.303537	-0.000569913	Step	2	0.2	1.16218
10	TWW Late-cued	RightDoubleSupport	6	-1.634	-8.27204	-4.59146	-22.9062	-0.327835	-0.0657131	-0.11839	-0.00306795	-0.533856	-37.3012	-0.259597	-0.000487413	Step	2	0.2025	1.12269
10	TWW Late-cued	RightDoubleSupport	7	-1.84122	-10.855	-3.95174	-34.9092	-0.49962	-0.0565574	-0.155357	-0.00345702	-0.809625	-56.5696	-0.393927	-0.000739628	Step	2	0.155	1.0635
10	TWW Late-cued	RightDoubleSupport	8	-1.84953	-10.9298	-4.38285	-32.1335	-0.459895	-0.0627274	-0.156428	-0.00347263	-0.746799	-52.1799	-0.464427	-0.000871996	Step	2	0.1625	1.01523
10	TWW Late-cued	RightDoubleSupport	9	-1.74013	-10.2859	-3.39624	-24.084	-0.344691	-0.048607	-0.147212	-0.00326722	-0.723471	-50.5499	-0.404196	-0.000758909	Step	2	0.1675	1.00743
10	TWW Late-cued	RightDoubleSupport	10	-1.69527	-9.02625	-4.63816	-23.1622	-0.331497	-0.0663815	-0.129184	-0.00318301	-0.493595	-34.4881	-0.260828	-0.000489724	Step	2	0.1975	1.18376
10	TWW Late-cued	RightSingleSupport	1	0.92942	2.23681	-52.1013	-127.688	-1.82747	-0.745675	0.0320133	0.00174506	-0.502222	-35.0909	-0.0815332	-0.000153085	Step	1	0.4	0.697077
10	TWW Late-cued	RightSingleSupport	2	1.55314	2.93098	-32.9293	-47.775	-0.683757	-0.471285	0.0419482	0.00291613	-0.625735	-43.7209	-0.48471	-0.000910078	Step	2	0.5025	0.847697
10	TWW Late-cued	RightSingleSupport	3	1.01038	2.20794	-56.1356	-121.256	-1.73542	-0.803413	0.0316	0.00189706	-0.438564	-30.6431	0.114046	0.00021413	Step	2	0.455	0.57862
10	TWW Late-cued	RightSingleSupport	4	1.16223	2.17538	-34.8576	-49.4843	-0.70822	-0.498882	0.0311341	0.00218218	-0.638321	-44.6004	-0.383395	-0.000719852	Step	2	0.5025	0.855168
10	TWW Late-cued	RightSingleSupport	5	1.67676	2.52913	-42.6027	-41.575	-0.595022	-0.609731	0.0361969	0.00314824	-0.5515	-38.5341	-0.31207	-0.000585935	Step	2	0.5975	0.751395
10	TWW Late-cued	RightSingleSupport	6	1.21048	2.42776	-29.8821	-48.8599	-0.699284	-0.427673	0.0347462	0.00227276	-0.623552	-43.5684	-0.467149	-0.000877108	Step	2	0.4875	0.826104
10	TWW Late-cued	RightSingleSupport	7	1.04416	2.4424	-25.5191	-61.8794	-0.885619	-0.365231	0.0349557	0.0019605	-0.777076	-54.2953	-0.725226	-0.00136167	Step	2	0.41	0.87255
10	TWW Late-cued	RightSingleSupport	8	1.3505	3.23253	-26.3802	-61.7526	-0.883804	-0.377555	0.046264	0.00253567	-0.774212	-54.0953	-0.680391	-0.00127748	Step	2	0.405	0.853266
10	TWW Late-cued	RightSingleSupport	9	1.26017	2.842	-24.702	-53.96	-0.772276	-0.353535	0.0406748	0.00236607	-0.76092	-53.1665	-0.665408	-0.00124935	Step	2	0.4275	0.833658
10	TWW Late-cued	RightSingleSupport	10	1.06504	2.21389	-28.6281	-47.6877	-0.682507	-0.409727	0.0316852	0.0019997	-0.637384	-44.5349	-0.564144	-0.00105922	Step	2	0.47	0.861698
10	TWW Pre-planned	LeftDoubleSupport	1	2.28679	10.6004	-13.0988	-61.0251	-0.873392	-0.18747	0.151713	0.00429362	-0.623297	-43.5506	1.07807	0.00202416	Spin	1	0.215	1.06587
10	TWW Pre-planned	LeftDoubleSupport	2	2.26444	10.8003	-5.46965	-23.5406	-0.336914	-0.0782817	0.154574	0.00425166	-0.643535	-44.9646	0.849611	0.00159521	Spin	2	0.208333	1.1749
10	TWW Pre-planned	LeftDoubleSupport	3	2.15983	10.1627	-8.36309	-38.1132	-0.545477	-0.119693	0.145449	0.00405523	-0.894575	-62.5051	0.970233	0.00182169	Spin	1	0.21	1.13563
10	TWW Pre-planned	LeftDoubleSupport	4	1.98416	9.98778	-6.80771	-33.0792	-0.473431	-0.097432	0.142945	0.00372541	-0.958302	-66.9578	1.03749	0.00194797	Spin	1	0.1975	1.20062
10	TWW Pre-planned	LeftDoubleSupport	5	2.09891	9.7397	-9.73679	-44.9295	-0.643032	-0.139353	0.139395	0.00394087	-0.595669	-41.6202	0.933831	0.00175334	Step	2	0.215	1.12616
10	TWW Pre-planned	LeftDoubleSupport	6	2.28878	10.4709	-6.60173	-30.2936	-0.433563	-0.0944841	0.14986	0.00429736	-0.418929	-29.2711	0.810179	0.00152117	Spin	2	0.2175	1.15561
10	TWW Pre-planned	LeftDoubleSupport	7	2.02109	9.34729	-7.09553	-35.9873	-0.515051	-0.101551	0.133779	0.00379474	-0.590284	-41.2439	0.880374	0.00165297	Step	2	0.215	1.12876
10	TWW Pre-planned	LeftDoubleSupport	8	2.22135	10.6718	-7.0862	-36.4569	-0.521771	-0.101418	0.152735	0.00417075	-0.654457	-45.7278	0.953487	0.00179024	Step	2	0.2075	1.17665
10	TWW Pre-planned	LeftDoubleSupport	9	2.27121	11.293	-7.51215	-39.4535	-0.56466	-0.107514	0.161625	0.00426436	-0.670978	-46.8821	0.875426	0.00164368	Step	2	0.2	1.22348
10	TWW Pre-planned	LeftDoubleSupport	10	2.19468	10.9506	-8.03872	-42.1326	-0.603003	-0.11505	0.156725	0.00412068	-0.676127	-47.2419	0.961634	0.00180554	Step	2	0.2	1.17729
10	TWW Pre-planned	LeftSingleSupport	1	-0.964725	-1.9742	-20.2618	-44.1722	-0.632194	-0.289987	-0.0282549	-0.00181134	-0.755278	-52.7723	2.22713	0.00418161	Spin	1	0.445	0.985615
10	TWW Pre-planned	LeftSingleSupport	2	-1.14384	-2.43499	-4.72348	-8.9423	-0.127982	-0.0676026	-0.0348496	-0.00214764	-0.611515	-42.7274	1.79132	0.00336333	Spin	2	0.44	1.03201
10	TWW Pre-planned	LeftSingleSupport	3	-1.13759	-2.4836	-11.9952	-25.6372	-0.36692	-0.171676	-0.0355453	-0.00213592	-0.933027	-65.1919	1.93935	0.00364128	Spin	1	0.4275	1.06588
10	TWW Pre-planned	LeftSingleSupport	4	-1.15589	-2.52784	-9.94317	-19.6889	-0.281788	-0.142307	-0.0361785	-0.00217026	-0.946498	-66.1331	1.83186	0.00343946	Spin	1	0.4325	1.08354
10	TWW Pre-planned	LeftSingleSupport	5	-1.03965	-2.2164	-5.41986	-11.7147	-0.167661	-0.0775692	-0.0317212	-0.00195202	-0.605975	-42.3403	1.83719	0.00344946	Step	2	0.435	1.02327
10	TWW Pre-planned	LeftSingleSupport	6	-1.14627	-2.43348	-3.33314	-4.91157	-0.0702945	-0.0477039	-0.034828	-0.00215221	-0.421244	-29.4329	1.78114	0.00334422	Spin	2	0.44	1.02752
10	TWW Pre-planned	LeftSingleSupport	7	-0.935601	-1.94642	-4.23508	-8.476	-0.121309	-0.0606125	-0.0278572	-0.00175666	-0.598915	-41.847	1.82172	0.00342042	Step	2	0.44	1.01802
10	TWW Pre-planned	LeftSingleSupport	8	-1.23199	-2.62791	-4.91696	-10.4915	-0.150155	-0.0703717	-0.0376107	-0.00231316	-0.656969	-45.9033	1.87184	0.00351451	Step	2	0.4375	1.0281
10	TWW Pre-planned	LeftSingleSupport	9	-1.15466	-2.43692	-10.7256	-22.0659	-0.315808	-0.153505	-0.0348773	-0.00216795	-0.692587	-48.392	1.85341	0.00347991	Step	2	0.445	1.0466
10	TWW Pre-planned	LeftSingleSupport	10	-1.19728	-2.55534	-7.39089	-15.4656	-0.221344	-0.105778	-0.0365721	-0.00224797	-0.680463	-47.5449	1.85596	0.0034847	Step	2	0.44	1.02404
10	TWW Pre-planned	RightDoubleSupport	1	-2.17747	-10.359	-7.24115	-35.0699	-0.501921	-0.103635	-0.148258	-0.00408836	-0.449506	-31.4076	-0.110974	-0.000208361	Spin	2	0.2125	1.2156
10	TWW Pre-planned	RightDoubleSupport	2	-2.2745	-10.8811	-6.29907	-30.4118	-0.435254	-0.0901524	-0.15573	-0.00427054	-0.489239	-34.1838	-0.151375	-0.000284217	Spin	2	0.21	1.1953
10	TWW Pre-planned	RightDoubleSupport	3	-2.10684	-10.0307	-6.44414	-31.0943	-0.445022	-0.0922286	-0.14356	-0.00395575	-0.44444	-31.0536	-0.160109	-0.000300617	Spin	2	0.2125	1.18241
10	TWW Pre-planned	RightDoubleSupport	4	-2.23658	-11.1271	-6.91476	-33.7406	-0.482895	-0.0989642	-0.159251	-0.00419935	-0.475598	-33.2306	-0.255833	-0.000480345	Spin	2	0.2025	1.21455
10	TWW Pre-planned	RightDoubleSupport	5	-2.22585	-10.5884	-6.20696	-27.6058	-0.395094	-0.0888341	-0.151541	-0.00417921	-0.721089	-50.3835	-0.183542	-0.000344614	Step	2	0.2125	1.17844
10	TWW Pre-planned	RightDoubleSupport	6	-2.21366	-10.7498	-7.13712	-34.5915	-0.495074	-0.102147	-0.153851	-0.00415631	-0.523374	-36.5688	-0.304714	-0.000572123	Spin	2	0.2075	1.19311
10	TWW Pre-planned	RightDoubleSupport	7	-2.3905	-12.0754	-5.07019	-23.6246	-0.338115	-0.0725646	-0.172823	-0.00448834	-0.703478	-49.153	-0.225546	-0.00042348	Step	2	0.2	1.17557
10	TWW Pre-planned	RightDoubleSupport	8	-2.27555	-11.5152	-7.87586	-39.0266	-0.55855	-0.11272	-0.164806	-0.00427252	-0.809192	-56.5393	-0.355106	-0.000666738	Step	2	0.2	1.17385
10	TWW Pre-planned	RightDoubleSupport	9	-2.24761	-11.5312	-6.00676	-27.7055	-0.396521	-0.0859689	-0.165035	-0.00422005	-0.894633	-62.5092	-0.306487	-0.000575453	Step	2	0.1975	1.18591
10	TWW Pre-planned	RightDoubleSupport	10	-2.2358	-9.77746	-12.8364	-55.2645	-0.790946	-0.183714	-0.139935	-0.00419788	-0.504577	-35.2554	-0.138738	-0.000260491	Step	1	0.23	1.0719
10	TWW Pre-planned	RightSingleSupport	1	1.16137	2.46848	-21.0932	-43.9456	-0.62895	-0.301886	0.0353289	0.00218057	-0.606868	-42.4027	-0.989242	-0.00185738	Spin	2	0.445	0.979691
10	TWW Pre-planned	RightSingleSupport	2	1.16478	2.49863	-17.9557	-38.9212	-0.557042	-0.256983	0.0357604	0.00218696	-0.62052	-43.3566	-1.0457	-0.00196338	Spin	2	0.4425	0.973469
10	TWW Pre-planned	RightSingleSupport	3	1.16496	2.49024	-21.0239	-43.5751	-0.623648	-0.300895	0.0356403	0.0021873	-0.578136	-40.3951	-0.926234	-0.00173907	Spin	2	0.4475	0.95466
10	TWW Pre-planned	RightSingleSupport	4	1.39608	3.15687	-25.1113	-56.0577	-0.802299	-0.359393	0.0451811	0.00262125	-0.620906	-43.3835	-0.965691	-0.00181316	Spin	2	0.425	1.00645
10	TWW Pre-planned	RightSingleSupport	5	1.17873	2.57477	-17.5357	-37.1573	-0.531797	-0.250971	0.0368502	0.00221315	-0.797945	-55.7535	-0.894578	-0.00167964	Step	2	0.44	0.937934
10	TWW Pre-planned	RightSingleSupport	6	1.28681	2.76345	-22.6207	-47.9751	-0.68662	-0.323748	0.0395506	0.00241608	-0.636555	-44.477	-1.02387	-0.0019224	Spin	2	0.445	0.965407
10	TWW Pre-planned	RightSingleSupport	7	1.32261	2.90072	-20.5917	-43.6336	-0.624484	-0.294708	0.0415152	0.00248331	-0.794382	-55.5046	-0.950736	-0.00178508	Step	2	0.4375	0.957516
10	TWW Pre-planned	RightSingleSupport	8	1.4573	3.41292	-17.9866	-42.1195	-0.602816	-0.257425	0.0488458	0.00273619	-0.89509	-62.5411	-1.02139	-0.00191774	Step	2	0.41	1.03023
10	TWW Pre-planned	RightSingleSupport	9	1.21806	2.72659	-13.8333	-29.6117	-0.423803	-0.197983	0.0390229	0.00228699	-0.923443	-64.5222	-1.00038	-0.00187828	Step	2	0.4275	1.0375
10	TWW Pre-planned	RightSingleSupport	10	1.35051	3.17462	-27.6586	-65.3491	-0.935277	-0.395851	0.0454352	0.00253568	-0.713222	-49.8338	-0.840159	-0.00157746	Step	1	0.41	0.936596
